# Supplementary material for: An archaeal nucleoid-associated protein binds an essential motif in DNA replication origins
Source: Nat Commun. 2025 Jun 5;16:5230. doi: 10.1038/s41467-025-60618-3 (PMC12141716; doi:10.1038/s41467-025-60618-3)
Supplement: Supplementary file 3 — Supplementary Data 1 [file 41467_2025_60618_MOESM3_ESM.xlsx]

## Sheet: Vec30 vs Vec45
Probe	Chromosome	Start	End	Probe Strand	Feature	ID	Description	Feature Strand	Type	Feature Orientation	Distance	P-value (Vec30vsVec45)	FDR (Vec30vsVec45)	Log2 Fold Change (Vec30vsVec45)	Shrunk Log2 Fold Change (Vec30vsVec45)
ADX84116.1	CP002425.1	18610	20541	+	ADX84116.1	cds-ADX84116.1	No description	+	CDS	Name match	0	0.000452171	0.00387011	-1.08842	-1.05678
ADX84149.1	CP002425.1	45831	46157	+	ADX84149.1	cds-ADX84149.1	No description	+	CDS	Name match	0	0.000268404	0.00242429	1.15621	1.12107
ADX84150.1	CP002425.1	46159	47922	-	ADX84150.1	cds-ADX84150.1	No description	-	CDS	Name match	0	1.6124e-22	9.87595e-21	0.747614	0.746253
ADX84153.1	CP002425.1	49541	50741	+	ADX84153.1	cds-ADX84153.1	No description	+	CDS	Name match	0	0.00895754	0.0474508	0.986917	0.945021
ADX84166.1	CP002425.1	63947	65191	-	ADX84166.1	cds-ADX84166.1	No description	-	CDS	Name match	0	0.000150462	0.00148031	-3.09024	-2.60485
ADX84173.1	CP002425.1	68907	69446	+	ADX84173.1	cds-ADX84173.1	No description	+	CDS	Name match	0	0.0066491	0.0367105	1.59744	1.4429
ADX84177.1	CP002425.1	71469	71867	-	ADX84177.1	cds-ADX84177.1	No description	-	CDS	Name match	0	0.00738896	0.0402288	-1.65604	-1.4827
ADX84181.1	CP002425.1	74351	75838	+	ADX84181.1	cds-ADX84181.1	No description	+	CDS	Name match	0	1.2734e-05	0.000156973	1.23845	1.20817
ADX84182.1	CP002425.1	75842	76087	+	ADX84182.1	cds-ADX84182.1	No description	+	CDS	Name match	0	0.00247946	0.016418	1.5851	1.46058
ADX84184.1	CP002425.1	76109	77392	-	ADX84184.1	cds-ADX84184.1	No description	-	CDS	Name match	0	3.62905e-11	1.00182e-09	1.98135	1.92766
ADX84200.1	CP002425.1	93269	94928	-	ADX84200.1	cds-ADX84200.1	No description	-	CDS	Name match	0	4.86311e-05	0.000526613	-1.56445	-1.49559
ADX84202.1	CP002425.1	94931	95719	-	ADX84202.1	cds-ADX84202.1	No description	-	CDS	Name match	0	0.00107464	0.00811223	-1.36488	-1.29495
ADX84203.1	CP002425.1	95725	96989	-	ADX84203.1	cds-ADX84203.1	No description	-	CDS	Name match	0	5.80278e-05	0.0006215	-1.39614	-1.34579
ADX84205.1	CP002425.1	96990	98782	-	ADX84205.1	cds-ADX84205.1	No description	-	CDS	Name match	0	0.000260006	0.00235931	-0.866016	-0.851142
ADX84207.1	CP002425.1	98785	99783	-	ADX84207.1	cds-ADX84207.1	No description	-	CDS	Name match	0	2.67879e-05	0.000307043	-1.29966	-1.26208
ADX84246.1	CP002425.1	132151	133512	+	ADX84246.1	cds-ADX84246.1	No description	+	CDS	Name match	0	0.00762211	0.0412689	-0.489225	-0.484162
ADX84250.1	CP002425.1	136249	137949	+	ADX84250.1	cds-ADX84250.1	No description	+	CDS	Name match	0	0.00540717	0.0311707	-0.451385	-0.447716
ADX84272.1	CP002425.1	155419	157816	+	ADX84272.1	cds-ADX84272.1	No description	+	CDS	Name match	0	0.00398361	0.0244761	-0.990273	-0.955153
ADX84275.1	CP002425.1	157866	159716	+	ADX84275.1	cds-ADX84275.1	No description	+	CDS	Name match	0	4.68691e-06	6.29202e-05	-0.987518	-0.973429
ADX84287.1	CP002425.1	171451	173492	+	ADX84287.1	cds-ADX84287.1	No description	+	CDS	Name match	0	2.20087e-06	3.19848e-05	1.78191	1.70668
ADX84291.1	CP002425.1	174155	174472	-	ADX84291.1	cds-ADX84291.1	No description	-	CDS	Name match	0	3.77822e-05	0.000420757	1.46377	1.40855
ADX84294.1	CP002425.1	175439	176482	-	ADX84294.1	cds-ADX84294.1	No description	-	CDS	Name match	0	0.00564612	0.0318916	0.612876	0.603657
ADX84305.1	CP002425.1	182867	184687	-	ADX84305.1	cds-ADX84305.1	No description	-	CDS	Name match	0	5.37508e-13	1.69922e-11	1.09834	1.09048
ADX84306.1	CP002425.1	184769	186325	-	ADX84306.1	cds-ADX84306.1	No description	-	CDS	Name match	0	6.18214e-06	8.078e-05	1.75604	1.67745
ADX84311.1	CP002425.1	190385	190915	+	ADX84311.1	cds-ADX84311.1	No description	+	CDS	Name match	0	2.29552e-07	4.20488e-06	1.02264	1.01037
ADX84317.1	CP002425.1	194469	194975	-	ADX84317.1	cds-ADX84317.1	No description	-	CDS	Name match	0	0.00122226	0.00900612	-0.766168	-0.753015
ADX84318.1	CP002425.1	194981	195817	-	ADX84318.1	cds-ADX84318.1	No description	-	CDS	Name match	0	5.5129e-08	1.12555e-06	-1.07053	-1.05778
ADX84345.1	CP002425.1	216360	218643	+	ADX84345.1	cds-ADX84345.1	No description	+	CDS	Name match	0	0.000284597	0.00255876	-1.77382	-1.65219
ADX84354.1	CP002425.1	227964	228461	-	ADX84354.1	cds-ADX84354.1	No description	-	CDS	Name match	0	0.00427032	0.0259128	-1.19533	-1.13373
ADX84355.1	CP002425.1	228462	229709	-	ADX84355.1	cds-ADX84355.1	No description	-	CDS	Name match	0	2.64776e-05	0.000305271	-1.28878	-1.25218
ADX84365.1	CP002425.1	237594	238307	-	ADX84365.1	cds-ADX84365.1	No description	-	CDS	Name match	0	0.000134961	0.00133598	1.46212	1.39845
ADX84368.1	CP002425.1	240547	240747	+	ADX84368.1	cds-ADX84368.1	No description	+	CDS	Name match	0	4.03164e-05	0.000443934	1.97388	1.84226
ADX84369.1	CP002425.1	240731	241093	-	ADX84369.1	cds-ADX84369.1	No description	-	CDS	Name match	0	6.49215e-05	0.000684119	2.20791	2.01834
ADX84372.1	CP002425.1	243208	244221	-	ADX84372.1	cds-ADX84372.1	No description	-	CDS	Name match	0	0.000396893	0.00344208	-1.38811	-1.32491
ADX84392.1	CP002425.1	263694	265085	-	ADX84392.1	cds-ADX84392.1	No description	-	CDS	Name match	0	2.92939e-05	0.000331884	1.67083	1.59178
ADX84394.1	CP002425.1	265878	267365	-	ADX84394.1	cds-ADX84394.1	No description	-	CDS	Name match	0	0.00840298	0.0451229	0.794531	0.772687
ADX84439.1	CP002425.1	312464	313111	-	ADX84439.1	cds-ADX84439.1	No description	-	CDS	Name match	0	2.00753e-12	6.14808e-11	1.32145	1.30709
ADX84467.1	CP002425.1	337286	338809	+	ADX84467.1	cds-ADX84467.1	No description	+	CDS	Name match	0	1.04444e-05	0.000129564	2.66528	2.39917
ADX84468.1	CP002425.1	338834	339520	-	ADX84468.1	cds-ADX84468.1	No description	-	CDS	Name match	0	8.52563e-05	0.000865815	2.024	1.87078
ADX84471.1	CP002425.1	342850	343857	-	ADX84471.1	cds-ADX84471.1	No description	-	CDS	Name match	0	9.55283e-06	0.000120797	2.59754	2.35145
ADX84475.1	CP002425.1	346109	346915	+	ADX84475.1	cds-ADX84475.1	No description	+	CDS	Name match	0	0.000226112	0.00209047	2.34963	2.09132
ADX84476.1	CP002425.1	347134	348072	+	ADX84476.1	cds-ADX84476.1	No description	+	CDS	Name match	0	0.00754158	0.040946	3.98805	2.636
ADX84478.1	CP002425.1	348517	349246	+	ADX84478.1	cds-ADX84478.1	No description	+	CDS	Name match	0	0.00284245	0.0185706	4.68574	2.65258
ADX84482.1	CP002425.1	350938	352611	+	ADX84482.1	cds-ADX84482.1	No description	+	CDS	Name match	0	0.0061533	0.0345572	1.61067	1.45578
ADX84489.1	CP002425.1	360428	362242	-	ADX84489.1	cds-ADX84489.1	No description	-	CDS	Name match	0	7.51514e-05	0.000783494	1.35383	1.30632
ADX84492.1	CP002425.1	364544	366097	+	ADX84492.1	cds-ADX84492.1	No description	+	CDS	Name match	0	1.4478e-07	2.72855e-06	2.08753	1.99027
ADX84503.1	CP002425.1	377333	379217	-	ADX84503.1	cds-ADX84503.1	No description	-	CDS	Name match	0	4.20509e-05	0.000460446	-1.23201	-1.19832
ADX84505.1	CP002425.1	379219	380571	-	ADX84505.1	cds-ADX84505.1	No description	-	CDS	Name match	0	0.000201821	0.00188367	-1.10731	-1.07759
ADX84506.1	CP002425.1	380574	381620	-	ADX84506.1	cds-ADX84506.1	No description	-	CDS	Name match	0	0.000447532	0.00384721	-0.856304	-0.840747
ADX84507.1	CP002425.1	381638	384358	-	ADX84507.1	cds-ADX84507.1	No description	-	CDS	Name match	0	1.11275e-18	5.19284e-17	-0.515942	-0.515394
ADX84522.1	CP002425.1	396466	397563	-	ADX84522.1	cds-ADX84522.1	No description	-	CDS	Name match	0	3.3458e-08	7.20633e-07	2.95574	2.71839
ADX84530.1	CP002425.1	403603	409805	-	ADX84530.1	cds-ADX84530.1	No description	-	CDS	Name match	0	0	0	-4.56386	-4.44868
ADX84534.1	CP002425.1	409812	411137	-	ADX84534.1	cds-ADX84534.1	No description	-	CDS	Name match	0	1.97635e-10	5.16487e-09	-6.7507	-5.45293
ADX84542.1	CP002425.1	418965	419546	+	ADX84542.1	cds-ADX84542.1	No description	+	CDS	Name match	0	0.00170705	0.0120788	1.65882	1.52691
ADX84545.1	CP002425.1	420959	421558	+	ADX84545.1	cds-ADX84545.1	No description	+	CDS	Name match	0	0.00216321	0.0146636	-1.50882	-1.40383
ADX84565.1	CP002425.1	439370	439624	-	ADX84565.1	cds-ADX84565.1	No description	-	CDS	Name match	0	0.000364012	0.0031851	2.61043	2.25254
ADX84566.1	CP002425.1	439658	440161	-	ADX84566.1	cds-ADX84566.1	No description	-	CDS	Name match	0	1.87493e-06	2.80524e-05	2.1804	2.04793
ADX84614.1	CP002425.1	491797	492648	+	ADX84614.1	cds-ADX84614.1	No description	+	CDS	Name match	0	0.00458771	0.0274144	0.409848	0.4072
ADX84616.1	CP002425.1	492984	494483	-	ADX84616.1	cds-ADX84616.1	No description	-	CDS	Name match	0	0	0	3.20159	3.1773
ADX84619.1	CP002425.1	497710	500841	+	ADX84619.1	cds-ADX84619.1	No description	+	CDS	Name match	0	5.66812e-12	1.6475e-10	-1.59856	-1.57223
ADX84620.1	CP002425.1	500848	502826	+	ADX84620.1	cds-ADX84620.1	No description	+	CDS	Name match	0	2.282e-06	3.28877e-05	-1.61951	-1.56257
ADX84622.1	CP002425.1	502833	504739	+	ADX84622.1	cds-ADX84622.1	No description	+	CDS	Name match	0	1.98484e-05	0.000238668	-2.06347	-1.9247
ADX84624.1	CP002425.1	504913	507033	+	ADX84624.1	cds-ADX84624.1	No description	+	CDS	Name match	0	5.17219e-42	5.33529e-40	-3.92652	-3.82858
ADX84630.1	CP002425.1	512393	513694	+	ADX84630.1	cds-ADX84630.1	No description	+	CDS	Name match	0	0.00108025	0.00811223	1.66987	1.54527
ADX84637.1	CP002425.1	523095	525146	-	ADX84637.1	cds-ADX84637.1	No description	-	CDS	Name match	0	0.0092654	0.0483565	0.439698	0.435825
ADX84639.1	CP002425.1	525991	527735	+	ADX84639.1	cds-ADX84639.1	No description	+	CDS	Name match	0	0.000353318	0.00311939	-0.481815	-0.479105
ADX84641.1	CP002425.1	527740	530353	+	ADX84641.1	cds-ADX84641.1	No description	+	CDS	Name match	0	6.36969e-13	1.98168e-11	-1.04574	-1.03891
ADX84646.1	CP002425.1	534120	535238	-	ADX84646.1	cds-ADX84646.1	No description	-	CDS	Name match	0	0.00197109	0.0136033	-2.32814	-1.99599
ADX84647.1	CP002425.1	535366	536445	+	ADX84647.1	cds-ADX84647.1	No description	+	CDS	Name match	0	4.04779e-09	9.55863e-08	-1.86655	-1.81002
ADX84658.1	CP002425.1	548810	550302	-	ADX84658.1	cds-ADX84658.1	No description	-	CDS	Name match	0	0.00561861	0.031828	2.08032	1.77782
ADX84670.1	CP002425.1	559971	561452	-	ADX84670.1	cds-ADX84670.1	No description	-	CDS	Name match	0	7.12004e-08	1.42401e-06	2.78834	2.57721
ADX84671.1	CP002425.1	561453	562352	-	ADX84671.1	cds-ADX84671.1	No description	-	CDS	Name match	0	2.19223e-09	5.37096e-08	3.00168	2.78733
ADX84680.1	CP002425.1	576001	580903	-	ADX84680.1	cds-ADX84680.1	No description	-	CDS	Name match	0	0.00154521	0.0110939	-1.15797	-1.11181
ADX84697.1	CP002425.1	594373	596821	+	ADX84697.1	cds-ADX84697.1	No description	+	CDS	Name match	0	0.00344134	0.0217248	-1.50052	-1.38769
ADX84702.1	CP002425.1	599817	600641	-	ADX84702.1	cds-ADX84702.1	No description	-	CDS	Name match	0	0.00139976	0.0101237	-2.40317	-2.06084
ADX84703.1	CP002425.1	600661	600882	-	ADX84703.1	cds-ADX84703.1	No description	-	CDS	Name match	0	6.28335e-05	0.000665695	-5.97709	-3.65768
ADX84704.1	CP002425.1	601240	601839	-	ADX84704.1	cds-ADX84704.1	No description	-	CDS	Name match	0	0	0	-5.16822	-5.05001
ADX84707.1	CP002425.1	602622	603386	-	ADX84707.1	cds-ADX84707.1	No description	-	CDS	Name match	0	0.00213584	0.0145862	-0.852371	-0.832436
ADX84709.1	CP002425.1	604042	604236	-	ADX84709.1	cds-ADX84709.1	No description	-	CDS	Name match	0	0.00405389	0.0247527	-4.1829	-2.85765
ADX84711.1	CP002425.1	604680	605294	-	ADX84711.1	cds-ADX84711.1	No description	-	CDS	Name match	0	1.22215e-08	2.75335e-07	-1.87621	-1.81536
ADX84712.1	CP002425.1	605312	605659	-	ADX84712.1	cds-ADX84712.1	No description	-	CDS	Name match	0	0.000494345	0.00412305	-2.73088	-2.29255
ADX84713.1	CP002425.1	605728	605958	-	ADX84713.1	cds-ADX84713.1	No description	-	CDS	Name match	0	0.00458414	0.0274144	-3.04971	-2.23366
ADX84714.1	CP002425.1	606049	606327	+	ADX84714.1	cds-ADX84714.1	No description	+	CDS	Name match	0	5.71581e-12	1.6475e-10	-3.65479	-3.37137
ADX84715.1	CP002425.1	606419	608006	-	ADX84715.1	cds-ADX84715.1	No description	-	CDS	Name match	0	4.48374e-05	0.000488229	-1.2894	-1.25064
ADX84733.1	CP002425.1	623184	623876	+	ADX84733.1	cds-ADX84733.1	No description	+	CDS	Name match	0	0.000191653	0.00180596	-3.03519	-2.55742
ADX84736.1	CP002425.1	626028	626558	+	ADX84736.1	cds-ADX84736.1	No description	+	CDS	Name match	0	1.25828e-36	1.12101e-34	-4.26702	-4.12453
ADX84737.1	CP002425.1	626611	626925	-	ADX84737.1	cds-ADX84737.1	No description	-	CDS	Name match	0	0	0	-5.89982	-5.8255
ADX84738.1	CP002425.1	627074	627526	+	ADX84738.1	cds-ADX84738.1	No description	+	CDS	Name match	0	0	0	-6.65144	-6.28473
ADX84739.1	CP002425.1	627554	627994	+	ADX84739.1	cds-ADX84739.1	No description	+	CDS	Name match	0	2.82168e-23	1.78403e-21	-5.83635	-5.33333
ADX84740.1	CP002425.1	628042	629810	+	ADX84740.1	cds-ADX84740.1	No description	+	CDS	Name match	0	1.1759e-35	1.00207e-33	-5.79014	-5.45545
ADX84743.1	CP002425.1	630371	631528	-	ADX84743.1	cds-ADX84743.1	No description	-	CDS	Name match	0	0.000164133	0.00159258	-1.99754	-1.83912
ADX84751.1	CP002425.1	637838	638032	-	ADX84751.1	cds-ADX84751.1	No description	-	CDS	Name match	0	8.94015e-09	2.06149e-07	1.7834	1.73168
ADX84754.1	CP002425.1	638907	639332	+	ADX84754.1	cds-ADX84754.1	No description	+	CDS	Name match	0	0.00283998	0.0185706	2.57653	2.11896
ADX84755.1	CP002425.1	639426	639995	-	ADX84755.1	cds-ADX84755.1	No description	-	CDS	Name match	0	1.14516e-07	2.2005e-06	3.38706	3.02119
ADX84762.1	CP002425.1	646657	647817	-	ADX84762.1	cds-ADX84762.1	No description	-	CDS	Name match	0	0.00308131	0.0198012	-2.73256	-2.20947
ADX84763.1	CP002425.1	647885	648967	+	ADX84763.1	cds-ADX84763.1	No description	+	CDS	Name match	0	0.008886	0.0471993	-1.47878	-1.3471
ADX84766.1	CP002425.1	651891	653174	+	ADX84766.1	cds-ADX84766.1	No description	+	CDS	Name match	0	9.89415e-07	1.56391e-05	-2.04301	-1.93846
ADX84767.1	CP002425.1	653184	654410	+	ADX84767.1	cds-ADX84767.1	No description	+	CDS	Name match	0	2.4073e-07	4.28938e-06	-2.29977	-2.16736
ADX84770.1	CP002425.1	657836	659686	+	ADX84770.1	cds-ADX84770.1	No description	+	CDS	Name match	0	0.000717265	0.00569165	-4.90524	-3.41367
ADX84771.1	CP002425.1	659997	661256	+	ADX84771.1	cds-ADX84771.1	No description	+	CDS	Name match	0	1.22772e-06	1.90979e-05	0.343315	0.342781
ADX84772.1	CP002425.1	661498	662703	-	ADX84772.1	cds-ADX84772.1	No description	-	CDS	Name match	0	0.00413884	0.0251929	1.15273	1.09762
ADX84774.1	CP002425.1	665842	667429	-	ADX84774.1	cds-ADX84774.1	No description	-	CDS	Name match	0	0.00532634	0.0307953	1.3896	1.29016
ADX84792.1	CP002425.1	679837	680469	+	ADX84792.1	cds-ADX84792.1	No description	+	CDS	Name match	0	0.0012448	0.00913784	1.51981	1.42207
ADX84793.1	CP002425.1	680461	682329	-	ADX84793.1	cds-ADX84793.1	No description	-	CDS	Name match	0	9.22389e-21	5.0219e-19	1.32223	1.31405
ADX84794.1	CP002425.1	682430	683545	+	ADX84794.1	cds-ADX84794.1	No description	+	CDS	Name match	0	0.000356001	0.00312898	1.27703	1.22823
ADX84817.1	CP002425.1	702344	703931	-	ADX84817.1	cds-ADX84817.1	No description	-	CDS	Name match	0	0.00382789	0.0237426	1.88868	1.67085
ADX84822.1	CP002425.1	709721	712201	+	ADX84822.1	cds-ADX84822.1	No description	+	CDS	Name match	0	4.66174e-07	7.8094e-06	-1.35065	-1.32115
ADX84823.1	CP002425.1	712658	713971	+	ADX84823.1	cds-ADX84823.1	No description	+	CDS	Name match	0	0.000589537	0.00481455	-0.952295	-0.930077
ADX84831.1	CP002425.1	720085	721200	+	ADX84831.1	cds-ADX84831.1	No description	+	CDS	Name match	0	0.00163933	0.0116416	1.39531	1.31505
ADX84847.1	CP002425.1	743494	744887	+	ADX84847.1	cds-ADX84847.1	No description	+	CDS	Name match	0	0.00910718	0.0479368	0.525072	0.518532
ADX84862.1	CP002425.1	757337	758600	-	ADX84862.1	cds-ADX84862.1	No description	-	CDS	Name match	0	7.70141e-11	2.09649e-09	1.49674	1.47251
ADX84868.1	CP002425.1	761294	762022	-	ADX84868.1	cds-ADX84868.1	No description	-	CDS	Name match	0	0.00334068	0.0212589	-1.65575	-1.50798
ADX84879.1	CP002425.1	772721	773575	-	ADX84879.1	cds-ADX84879.1	No description	-	CDS	Name match	0	0.00115037	0.00857313	1.30257	1.2407
ADX84883.1	CP002425.1	777777	779030	+	ADX84883.1	cds-ADX84883.1	No description	+	CDS	Name match	0	0.000244693	0.00224112	1.16942	1.13358
ADX84884.1	CP002425.1	779223	779690	+	ADX84884.1	cds-ADX84884.1	No description	+	CDS	Name match	0	0.00561861	0.031828	2.08032	1.77782
ADX84885.1	CP002425.1	779913	780502	+	ADX84885.1	cds-ADX84885.1	No description	+	CDS	Name match	0	0.00106132	0.00806271	1.39597	1.32145
ADX84962.1	CP002425.1	852841	858856	+	ADX84962.1	cds-ADX84962.1	No description	+	CDS	Name match	0	0.000350006	0.00310413	-0.99389	-0.970553
ADX84975.1	CP002425.1	869728	870216	+	ADX84975.1	cds-ADX84975.1	No description	+	CDS	Name match	0	0.00686641	0.0376979	1.55323	1.40931
ADX84988.1	CP002425.1	883769	885316	+	ADX84988.1	cds-ADX84988.1	No description	+	CDS	Name match	0	2.29886e-19	1.09897e-17	3.58641	3.41961
ADX84997.1	CP002425.1	894716	895786	-	ADX84997.1	cds-ADX84997.1	No description	-	CDS	Name match	0	0.00661481	0.0366891	1.23836	1.16328
ADX84998.1	CP002425.1	895858	896265	+	ADX84998.1	cds-ADX84998.1	No description	+	CDS	Name match	0	2.55269e-05	0.000296051	3.24338	2.76995
ADX84999.1	CP002425.1	896254	898104	-	ADX84999.1	cds-ADX84999.1	No description	-	CDS	Name match	0	0	0	2.96371	2.94489
ADX85041.1	CP002425.1	941512	942825	-	ADX85041.1	cds-ADX85041.1	No description	-	CDS	Name match	0	0.000867732	0.00672235	0.563028	0.558069
ADX85044.1	CP002425.1	944198	944629	-	ADX85044.1	cds-ADX85044.1	No description	-	CDS	Name match	0	0.00173304	0.0121387	0.514296	0.510022
ADX85053.1	CP002425.1	950817	953805	-	ADX85053.1	cds-ADX85053.1	No description	-	CDS	Name match	0	0.00491971	0.0288702	-1.30239	-1.2213
ADX85056.1	CP002425.1	953912	954376	+	ADX85056.1	cds-ADX85056.1	No description	+	CDS	Name match	0	0.000896804	0.00692022	1.41611	1.34042
ADX85072.1	CP002425.1	961568	965393	+	ADX85072.1	cds-ADX85072.1	No description	+	CDS	Name match	0	0.00820812	0.0443193	-0.368033	-0.365828
ADX85084.1	CP002425.1	973170	977550	-	ADX85084.1	cds-ADX85084.1	No description	-	CDS	Name match	0	1.96031e-05	0.000237174	0.725308	0.718855
ADX85100.1	CP002425.1	988187	989287	+	ADX85100.1	cds-ADX85100.1	No description	+	CDS	Name match	0	0.00403876	0.0247374	-1.1877	-1.12805
ADX85108.1	CP002425.1	996269	998563	+	ADX85108.1	cds-ADX85108.1	No description	+	CDS	Name match	0	7.68857e-31	5.796e-29	1.36786	1.36192
ADX85132.1	CP002425.1	1016724	1018656	-	ADX85132.1	cds-ADX85132.1	No description	-	CDS	Name match	0	1.53609e-10	4.06856e-09	2.1347	2.06351
ADX85148.1	CP002425.1	1031226	1032320	+	ADX85148.1	cds-ADX85148.1	No description	+	CDS	Name match	0	0.000178734	0.00170887	-1.70902	-1.60593
ADX85154.1	CP002425.1	1043939	1046196	-	ADX85154.1	cds-ADX85154.1	No description	-	CDS	Name match	0	0.00443804	0.0268474	0.378068	0.376002
ADX85175.1	CP002425.1	1065781	1067166	-	ADX85175.1	cds-ADX85175.1	No description	-	CDS	Name match	0	2.76815e-07	4.8879e-06	-2.39867	-2.24807
ADX85178.1	CP002425.1	1068224	1068406	-	ADX85178.1	cds-ADX85178.1	No description	-	CDS	Name match	0	0.000479084	0.00404743	1.33629	1.27823
ADX85184.1	CP002425.1	1073403	1076161	-	ADX85184.1	cds-ADX85184.1	No description	-	CDS	Name match	0	0.00102661	0.00782936	-0.712698	-0.702401
ADX85189.1	CP002425.1	1078962	1081757	+	ADX85189.1	cds-ADX85189.1	No description	+	CDS	Name match	0	1.71895e-11	4.88281e-10	-2.15058	-2.0845
ADX85191.1	CP002425.1	1082103	1085603	-	ADX85191.1	cds-ADX85191.1	No description	-	CDS	Name match	0	0.00116203	0.0086272	0.980679	0.953644
ADX85192.1	CP002425.1	1085723	1086016	+	ADX85192.1	cds-ADX85192.1	No description	+	CDS	Name match	0	3.47099e-05	0.00038875	-1.0835	-1.06089
ADX85210.1	CP002425.1	1098922	1100072	+	ADX85210.1	cds-ADX85210.1	No description	+	CDS	Name match	0	0.00362685	0.0227113	1.10138	1.05433
ADX85223.1	CP002425.1	1110044	1112560	-	ADX85223.1	cds-ADX85223.1	No description	-	CDS	Name match	0	5.27059e-12	1.5652e-10	0.55132	0.550227
ADX85225.1	CP002425.1	1113270	1115865	-	ADX85225.1	cds-ADX85225.1	No description	-	CDS	Name match	0	0	0	-1.98325	-1.97984
ADX85241.1	CP002425.1	1126760	1127539	+	ADX85241.1	cds-ADX85241.1	No description	+	CDS	Name match	0	0.00344715	0.0217248	0.798265	0.780192
ADX85245.1	CP002425.1	1131019	1133108	-	ADX85245.1	cds-ADX85245.1	No description	-	CDS	Name match	0	0.0010786	0.00811223	0.471216	0.468191
ADX85253.1	CP002425.1	1136647	1139175	+	ADX85253.1	cds-ADX85253.1	No description	+	CDS	Name match	0	4.49052e-06	6.1121e-05	-1.04857	-1.0318
ADX85258.1	CP002425.1	1141751	1146626	-	ADX85258.1	cds-ADX85258.1	No description	-	CDS	Name match	0	1.226e-06	1.90979e-05	-0.746929	-0.741459
ADX85266.1	CP002425.1	1148376	1150778	-	ADX85266.1	cds-ADX85266.1	No description	-	CDS	Name match	0	1.31052e-10	3.51866e-09	0.92125	0.915395
ADX85267.1	CP002425.1	1150853	1151518	-	ADX85267.1	cds-ADX85267.1	No description	-	CDS	Name match	0	2.65518e-27	1.85862e-25	2.06538	2.04227
ADX85281.1	CP002425.1	1164429	1166111	+	ADX85281.1	cds-ADX85281.1	No description	+	CDS	Name match	0	2.98406e-11	8.35536e-10	0.396512	0.396074
ADX85283.1	CP002425.1	1166727	1167032	+	ADX85283.1	cds-ADX85283.1	No description	+	CDS	Name match	0	4.13617e-09	9.65106e-08	1.48794	1.45887
ADX85284.1	CP002425.1	1167397	1167600	-	ADX85284.1	cds-ADX85284.1	No description	-	CDS	Name match	0	1.02081e-05	0.000127439	2.00182	1.8818
ADX85315.1	CP002425.1	1193267	1195183	-	ADX85315.1	cds-ADX85315.1	No description	-	CDS	Name match	0	0.00714305	0.0389983	-0.520737	-0.514742
ADX85321.1	CP002425.1	1199401	1200711	-	ADX85321.1	cds-ADX85321.1	No description	-	CDS	Name match	0	0.00385894	0.0238597	-1.12279	-1.07248
ADX85323.1	CP002425.1	1201432	1202382	+	ADX85323.1	cds-ADX85323.1	No description	+	CDS	Name match	0	9.75667e-06	0.000122584	2.01962	1.89713
ADX85340.1	CP002425.1	1212901	1214347	+	ADX85340.1	cds-ADX85340.1	No description	+	CDS	Name match	0	0.00204341	0.0140529	-0.797343	-0.7811
ADX85342.1	CP002425.1	1214350	1215177	+	ADX85342.1	cds-ADX85342.1	No description	+	CDS	Name match	0	0.00843138	0.0451516	-0.93949	-0.903769
ADX85353.1	CP002425.1	1223625	1227313	+	ADX85353.1	cds-ADX85353.1	No description	+	CDS	Name match	0	0.00068275	0.00548438	-1.1088	-1.07321
ADX85355.1	CP002425.1	1227364	1228419	+	ADX85355.1	cds-ADX85355.1	No description	+	CDS	Name match	0	2.77195e-05	0.000315874	-1.25137	-1.21763
ADX85356.1	CP002425.1	1228426	1229229	+	ADX85356.1	cds-ADX85356.1	No description	+	CDS	Name match	0	5.17129e-06	6.84846e-05	-1.47579	-1.42922
ADX85357.1	CP002425.1	1229231	1229476	+	ADX85357.1	cds-ADX85357.1	No description	+	CDS	Name match	0	0.00526124	0.0305995	-1.25113	-1.1778
ADX85358.1	CP002425.1	1229488	1230204	+	ADX85358.1	cds-ADX85358.1	No description	+	CDS	Name match	0	0.000196158	0.00183957	-1.05746	-1.03159
ADX85359.1	CP002425.1	1230241	1230663	+	ADX85359.1	cds-ADX85359.1	No description	+	CDS	Name match	0	0.000474397	0.00402518	-1.17736	-1.13721
ADX85360.1	CP002425.1	1230670	1231143	+	ADX85360.1	cds-ADX85360.1	No description	+	CDS	Name match	0	0.000151559	0.00148031	-1.22481	-1.18623
ADX85361.1	CP002425.1	1231184	1232058	+	ADX85361.1	cds-ADX85361.1	No description	+	CDS	Name match	0	3.44312e-08	7.33535e-07	-1.49456	-1.46123
ADX85370.1	CP002425.1	1234892	1235293	+	ADX85370.1	cds-ADX85370.1	No description	+	CDS	Name match	0	0.00523452	0.0305347	-1.03359	-0.991418
ADX85371.1	CP002425.1	1235305	1236718	+	ADX85371.1	cds-ADX85371.1	No description	+	CDS	Name match	0	6.2866e-08	1.27028e-06	-1.2429	-1.22284
ADX85374.1	CP002425.1	1236721	1237311	+	ADX85374.1	cds-ADX85374.1	No description	+	CDS	Name match	0	0.000804845	0.00625991	-1.31826	-1.2578
ADX85375.1	CP002425.1	1237313	1237957	+	ADX85375.1	cds-ADX85375.1	No description	+	CDS	Name match	0	2.14213e-05	0.00025509	-1.52908	-1.46993
ADX85376.1	CP002425.1	1237964	1238440	+	ADX85376.1	cds-ADX85376.1	No description	+	CDS	Name match	0	0.000151807	0.00148031	-1.61	-1.52477
ADX85378.1	CP002425.1	1238893	1240302	+	ADX85378.1	cds-ADX85378.1	No description	+	CDS	Name match	0	0.00189606	0.0131317	0.456244	0.453202
ADX85398.1	CP002425.1	1253433	1257556	+	ADX85398.1	cds-ADX85398.1	No description	+	CDS	Name match	0	1.62017e-06	2.48088e-05	-2.16447	-2.0365
ADX85414.1	CP002425.1	1267523	1268725	+	ADX85414.1	cds-ADX85414.1	No description	+	CDS	Name match	0	0.00884426	0.0471053	0.746138	0.727751
ADX85435.1	CP002425.1	1285824	1292617	-	ADX85435.1	cds-ADX85435.1	No description	-	CDS	Name match	0	0.00077424	0.00604586	-1.16755	-1.12532
ADX85440.1	CP002425.1	1292892	1293347	-	ADX85440.1	cds-ADX85440.1	No description	-	CDS	Name match	0	0.00240656	0.0160438	-1.45703	-1.36008
ADX85441.1	CP002425.1	1293405	1295809	-	ADX85441.1	cds-ADX85441.1	No description	-	CDS	Name match	0	4.86039e-07	8.00535e-06	-2.31403	-2.17267
ADX85443.1	CP002425.1	1295815	1297020	-	ADX85443.1	cds-ADX85443.1	No description	-	CDS	Name match	0	2.14744e-05	0.00025509	-2.34694	-2.14751
ADX85444.1	CP002425.1	1297026	1301419	-	ADX85444.1	cds-ADX85444.1	No description	-	CDS	Name match	0	6.36848e-14	2.15211e-12	-2.34864	-2.27941
ADX85448.1	CP002425.1	1301431	1302132	-	ADX85448.1	cds-ADX85448.1	No description	-	CDS	Name match	0	0.000166463	0.00160723	-2.82957	-2.43267
ADX85470.1	CP002425.1	1315499	1317019	+	ADX85470.1	cds-ADX85470.1	No description	+	CDS	Name match	0	9.59465e-17	3.83786e-15	-1.34537	-1.33449
ADX85472.1	CP002425.1	1318419	1318817	-	ADX85472.1	cds-ADX85472.1	No description	-	CDS	Name match	0	0.00481412	0.0285066	-0.930008	-0.899594
ADX85474.1	CP002425.1	1319209	1323299	-	ADX85474.1	cds-ADX85474.1	No description	-	CDS	Name match	0	1.74945e-06	2.63763e-05	-1.19705	-1.17414
ADX85480.1	CP002425.1	1323300	1325268	-	ADX85480.1	cds-ADX85480.1	No description	-	CDS	Name match	0	0.000257557	0.00234796	-1.20372	-1.16443
ADX85483.1	CP002425.1	1325853	1328687	-	ADX85483.1	cds-ADX85483.1	No description	-	CDS	Name match	0	4.62206e-07	7.8094e-06	-1.54399	-1.50029
ADX85494.1	CP002425.1	1335474	1338541	+	ADX85494.1	cds-ADX85494.1	No description	+	CDS	Name match	0	1.60024e-08	3.52413e-07	-0.924345	-0.916704
ADX85504.1	CP002425.1	1344362	1348314	-	ADX85504.1	cds-ADX85504.1	No description	-	CDS	Name match	0	1.6373e-07	3.0563e-06	-0.707414	-0.703418
ADX85515.1	CP002425.1	1355024	1355940	+	ADX85515.1	cds-ADX85515.1	No description	+	CDS	Name match	0	0.00216962	0.0146636	0.661045	0.651623
ADX85525.1	CP002425.1	1365755	1367382	-	ADX85525.1	cds-ADX85525.1	No description	-	CDS	Name match	0	0.000183425	0.00174521	-1.65978	-1.56438
ADX85527.1	CP002425.1	1367388	1369519	-	ADX85527.1	cds-ADX85527.1	No description	-	CDS	Name match	0	2.41787e-05	0.000283774	-1.48007	-1.42569
ADX85530.1	CP002425.1	1370142	1370960	+	ADX85530.1	cds-ADX85530.1	No description	+	CDS	Name match	0	1.89047e-07	3.49558e-06	2.17307	2.06192
ADX85531.1	CP002425.1	1371154	1371768	+	ADX85531.1	cds-ADX85531.1	No description	+	CDS	Name match	0	0.00612335	0.0344878	3.12269	2.3244
ADX85578.1	CP002425.1	1413253	1414876	-	ADX85578.1	cds-ADX85578.1	No description	-	CDS	Name match	0	0.00340005	0.0215667	-1.95629	-1.72492
ADX85580.1	CP002425.1	1414877	1415833	-	ADX85580.1	cds-ADX85580.1	No description	-	CDS	Name match	0	0.00709118	0.0388232	-1.30245	-1.21464
ADX85581.1	CP002425.1	1415967	1417152	-	ADX85581.1	cds-ADX85581.1	No description	-	CDS	Name match	0	2.20304e-06	3.19848e-05	0.751782	0.74593
ADX85583.1	CP002425.1	1417189	1417527	-	ADX85583.1	cds-ADX85583.1	No description	-	CDS	Name match	0	2.58112e-20	1.29718e-18	1.30775	1.29965
ADX85591.1	CP002425.1	1425961	1427076	+	ADX85591.1	cds-ADX85591.1	No description	+	CDS	Name match	0	2.2882e-05	0.000270173	1.54212	1.48107
ADX85612.1	CP002425.1	1441193	1442353	-	ADX85612.1	cds-ADX85612.1	No description	-	CDS	Name match	0	0.00250414	0.0165257	1.18239	1.12874
ADX85614.1	CP002425.1	1442392	1443153	-	ADX85614.1	cds-ADX85614.1	No description	-	CDS	Name match	0	1.33879e-21	7.49724e-20	2.5637	2.5076
ADX85630.1	CP002425.1	1454262	1455065	+	ADX85630.1	cds-ADX85630.1	No description	+	CDS	Name match	0	0.00358467	0.0225191	-1.55309	-1.42818
ADX85643.1	CP002425.1	1462410	1462742	+	ADX85643.1	cds-ADX85643.1	No description	+	CDS	Name match	0	3.97847e-05	0.000440554	0.879669	0.867302
ADX85645.1	CP002425.1	1463633	1467352	-	ADX85645.1	cds-ADX85645.1	No description	-	CDS	Name match	0	1.6903e-06	2.5682e-05	-1.2181	-1.19406
ADX85658.1	CP002425.1	1477470	1478249	-	ADX85658.1	cds-ADX85658.1	No description	-	CDS	Name match	0	0.0051425	0.0300875	1.36109	1.26821
ADX85666.1	CP002425.1	1483817	1484566	-	ADX85666.1	cds-ADX85666.1	No description	-	CDS	Name match	0	0.00491619	0.0288702	-1.33954	-1.25169
ADX85667.1	CP002425.1	1484571	1484885	-	ADX85667.1	cds-ADX85667.1	No description	-	CDS	Name match	0	0.00685033	0.0376979	-2.23185	-1.86387
ADX85669.1	CP002425.1	1486644	1489382	+	ADX85669.1	cds-ADX85669.1	No description	+	CDS	Name match	0	0.00652291	0.0365283	-1.39709	-1.29198
ADX85675.1	CP002425.1	1493860	1495053	-	ADX85675.1	cds-ADX85675.1	No description	-	CDS	Name match	0	1.03738e-14	3.63083e-13	0.595018	0.593925
ADX85676.1	CP002425.1	1495096	1498785	-	ADX85676.1	cds-ADX85676.1	No description	-	CDS	Name match	0	1.47913e-30	1.07374e-28	1.02401	1.02149
ADX85683.1	CP002425.1	1505544	1507319	+	ADX85683.1	cds-ADX85683.1	No description	+	CDS	Name match	0	7.97698e-05	0.000827081	1.1718	1.14049
ADX85684.1	CP002425.1	1507322	1508404	+	ADX85684.1	cds-ADX85684.1	No description	+	CDS	Name match	0	0.00221552	0.0149224	1.13408	1.08754
ADX85685.1	CP002425.1	1508436	1509959	-	ADX85685.1	cds-ADX85685.1	No description	-	CDS	Name match	0	7.82032e-18	3.56461e-16	1.77985	1.75646
ADX85699.1	CP002425.1	1522234	1522860	-	ADX85699.1	cds-ADX85699.1	No description	-	CDS	Name match	0	0.000742212	0.00586029	-1.35448	-1.29001
ADX85711.1	CP002425.1	1530876	1531340	+	ADX85711.1	cds-ADX85711.1	No description	+	CDS	Name match	0	0.00172734	0.0121387	-1.08873	-1.04942
ADX85722.1	CP002425.1	1535787	1537456	+	ADX85722.1	cds-ADX85722.1	No description	+	CDS	Name match	0	2.50468e-05	0.000292213	-0.623393	-0.619177
ADX85730.1	CP002425.1	1546756	1552563	-	ADX85730.1	cds-ADX85730.1	No description	-	CDS	Name match	0	4.77128e-07	7.92518e-06	-1.30499	-1.27831
ADX85734.1	CP002425.1	1552855	1556978	-	ADX85734.1	cds-ADX85734.1	No description	-	CDS	Name match	0	0.000173035	0.0016625	-0.736147	-0.727452
ADX85745.1	CP002425.1	1561343	1561978	-	ADX85745.1	cds-ADX85745.1	No description	-	CDS	Name match	0	6.06037e-06	7.97203e-05	-0.8254	-0.816945
ADX85752.1	CP002425.1	1567519	1574170	-	ADX85752.1	cds-ADX85752.1	No description	-	CDS	Name match	0	0.00270148	0.0177681	-0.698382	-0.686796
ADX85759.1	CP002425.1	1574172	1575212	-	ADX85759.1	cds-ADX85759.1	No description	-	CDS	Name match	0	8.35581e-05	0.000852989	-1.54255	-1.4723
ADX85760.1	CP002425.1	1575213	1576968	-	ADX85760.1	cds-ADX85760.1	No description	-	CDS	Name match	0	1.0299e-20	5.45568e-19	-1.43307	-1.42263
ADX85780.1	CP002425.1	1590859	1592517	-	ADX85780.1	cds-ADX85780.1	No description	-	CDS	Name match	0	3.16994e-17	1.35067e-15	-0.650606	-0.649406
ADX85816.1	CP002425.1	1618719	1620128	-	ADX85816.1	cds-ADX85816.1	No description	-	CDS	Name match	0	3.62428e-13	1.18393e-11	-1.95402	-1.91106
ADX85817.1	CP002425.1	1620129	1621136	-	ADX85817.1	cds-ADX85817.1	No description	-	CDS	Name match	0	8.51872e-08	1.68653e-06	-1.43166	-1.40052
ADX85822.1	CP002425.1	1625964	1627712	+	ADX85822.1	cds-ADX85822.1	No description	+	CDS	Name match	0	0	0	-3.51436	-3.50709
ADX85831.1	CP002425.1	1634410	1641866	+	ADX85831.1	cds-ADX85831.1	No description	+	CDS	Name match	0	3.54171e-09	8.46555e-08	-0.718201	-0.714908
ADX85835.1	CP002425.1	1641873	1642190	+	ADX85835.1	cds-ADX85835.1	No description	+	CDS	Name match	0	0.00848794	0.0453307	-1.10664	-1.04905
ADX85843.1	CP002425.1	1646645	1646803	-	ADX85843.1	cds-ADX85843.1	No description	-	CDS	Name match	0	0.00161114	0.011483	4.90682	2.8144
ADX85864.1	CP002425.1	1668293	1668712	+	ADX85864.1	cds-ADX85864.1	No description	+	CDS	Name match	0	0.000112081	0.00111512	0.843039	0.830734
ADX85867.1	CP002425.1	1669981	1671588	+	ADX85867.1	cds-ADX85867.1	No description	+	CDS	Name match	0	0.00306865	0.0197847	-1.22739	-1.16523
ADX85869.1	CP002425.1	1671962	1672225	+	ADX85869.1	cds-ADX85869.1	No description	+	CDS	Name match	0	0.00661619	0.0366891	-1.57176	-1.42585
ADX85870.1	CP002425.1	1672261	1673475	+	ADX85870.1	cds-ADX85870.1	No description	+	CDS	Name match	0	0.000104938	0.00104938	-1.1801	-1.14708
ADX85892.1	CP002425.1	1694661	1695569	-	ADX85892.1	cds-ADX85892.1	No description	-	CDS	Name match	0	0.000648973	0.00525615	-1.49678	-1.41236
ADX85894.1	CP002425.1	1695952	1698261	-	ADX85894.1	cds-ADX85894.1	No description	-	CDS	Name match	0	2.98639e-16	1.12564e-14	-1.12846	-1.12181
ADX85899.1	CP002425.1	1700376	1701665	-	ADX85899.1	cds-ADX85899.1	No description	-	CDS	Name match	0	0.000240896	0.0022167	-0.929088	-0.910957
ADX85910.1	CP002425.1	1710403	1714345	-	ADX85910.1	cds-ADX85910.1	No description	-	CDS	Name match	0	3.02638e-10	7.80487e-09	-1.61929	-1.58666
ADX85920.1	CP002425.1	1718992	1719621	-	ADX85920.1	cds-ADX85920.1	No description	-	CDS	Name match	0	0.000771972	0.00604586	-1.41058	-1.33779
ADX85951.1	CP002425.1	1747430	1748125	-	ADX85951.1	cds-ADX85951.1	No description	-	CDS	Name match	0	0.000907277	0.00697358	1.37578	1.30598
ADX85952.1	CP002425.1	1748193	1748585	+	ADX85952.1	cds-ADX85952.1	No description	+	CDS	Name match	0	3.79982e-06	5.28203e-05	2.17036	2.03203
ADX85955.1	CP002425.1	1749842	1751047	-	ADX85955.1	cds-ADX85955.1	No description	-	CDS	Name match	0	7.04373e-06	9.14286e-05	0.919285	0.907462
ADX85958.1	CP002425.1	1752640	1754277	-	ADX85958.1	cds-ADX85958.1	No description	-	CDS	Name match	0	0.00944527	0.0491054	-1.04908	-0.998424
ADX85962.1	CP002425.1	1757372	1758502	+	ADX85962.1	cds-ADX85962.1	No description	+	CDS	Name match	0	4.06339e-16	1.50269e-14	0.889304	0.886012
ADX85963.1	CP002425.1	1758503	1758697	+	ADX85963.1	cds-ADX85963.1	No description	+	CDS	Name match	0	0.00032088	0.00285875	1.01502	0.990474
ADX85977.1	CP002425.1	1773374	1774459	-	ADX85977.1	cds-ADX85977.1	No description	-	CDS	Name match	0	0.00912267	0.0479368	-0.939731	-0.903237
ADX85983.1	CP002425.1	1777812	1779821	+	ADX85983.1	cds-ADX85983.1	No description	+	CDS	Name match	0	3.15343e-09	7.63053e-08	-1.059	-1.04857
ADX85988.1	CP002425.1	1780032	1783991	+	ADX85988.1	cds-ADX85988.1	No description	+	CDS	Name match	0	1.06535e-07	2.06741e-06	-1.10752	-1.09276
ADX86006.1	CP002425.1	1799045	1799440	-	ADX86006.1	cds-ADX86006.1	No description	-	CDS	Name match	0	0.00120298	0.00889748	1.63271	1.51336
ADX86007.1	CP002425.1	1799507	1799896	-	ADX86007.1	cds-ADX86007.1	No description	-	CDS	Name match	0	7.40602e-24	5.00545e-22	1.73806	1.72212
ADX86010.1	CP002425.1	1801058	1801252	-	ADX86010.1	cds-ADX86010.1	No description	-	CDS	Name match	0	0.000215666	0.00200334	1.69132	1.58837
ADX86011.1	CP002425.1	1801349	1801540	-	ADX86011.1	cds-ADX86011.1	No description	-	CDS	Name match	0	0.000552477	0.00453077	-1.72308	-1.60051
ADX86012.1	CP002425.1	1801546	1802604	-	ADX86012.1	cds-ADX86012.1	No description	-	CDS	Name match	0	9.5441e-39	8.90783e-37	-2.35172	-2.32812
ADX86013.1	CP002425.1	1802615	1804384	-	ADX86013.1	cds-ADX86013.1	No description	-	CDS	Name match	0	0	0	-2.4349	-2.41466
ADX86019.1	CP002425.1	1809756	1810744	-	ADX86019.1	cds-ADX86019.1	No description	-	CDS	Name match	0	0.00302162	0.0195458	1.87008	1.66655
ADX86021.1	CP002425.1	1810858	1811355	+	ADX86021.1	cds-ADX86021.1	No description	+	CDS	Name match	0	3.12896e-07	5.47568e-06	3.866	3.3284
ADX86034.1	CP002425.1	1821287	1825364	-	ADX86034.1	cds-ADX86034.1	No description	-	CDS	Name match	0	9.08621e-05	0.00091328	-1.57939	-1.50348
ADX86037.1	CP002425.1	1825639	1827033	+	ADX86037.1	cds-ADX86037.1	No description	+	CDS	Name match	0	0.000525473	0.00434568	-2.59634	-2.23257
ADX86044.1	CP002425.1	1830295	1833273	-	ADX86044.1	cds-ADX86044.1	No description	-	CDS	Name match	0	0.00241478	0.0160439	-1.4398	-1.34605
ADX86048.1	CP002425.1	1836316	1837717	-	ADX86048.1	cds-ADX86048.1	No description	-	CDS	Name match	0	0.0033185	0.0211865	-1.73679	-1.56904
ADX86050.1	CP002425.1	1837808	1839888	-	ADX86050.1	cds-ADX86050.1	No description	-	CDS	Name match	0	0.00927656	0.0483565	-0.964383	-0.924913
ADX86059.1	CP002425.1	1844734	1845099	+	ADX86059.1	cds-ADX86059.1	No description	+	CDS	Name match	0	0.0037494	0.0233296	1.89406	1.67521
ADX86062.1	CP002425.1	1847228	1847548	+	ADX86062.1	cds-ADX86062.1	No description	+	CDS	Name match	0	8.09184e-06	0.000104342	2.02162	1.9008
ADX86070.1	CP002425.1	1855481	1856584	+	ADX86070.1	cds-ADX86070.1	No description	+	CDS	Name match	0	2.52891e-06	3.61801e-05	1.29518	1.26538
ADX86071.1	CP002425.1	1856585	1857565	-	ADX86071.1	cds-ADX86071.1	No description	-	CDS	Name match	0	0	0	1.68752	1.68286
ADX86075.1	CP002425.1	1860459	1861577	+	ADX86075.1	cds-ADX86075.1	No description	+	CDS	Name match	0	0.00173409	0.0121387	1.45747	1.36579
ADX86078.1	CP002425.1	1863799	1864695	+	ADX86078.1	cds-ADX86078.1	No description	+	CDS	Name match	0	0.00925755	0.0483565	0.894223	0.862538
ADX86084.1	CP002425.1	1870174	1870608	+	ADX86084.1	cds-ADX86084.1	No description	+	CDS	Name match	0	2.39345e-07	4.28938e-06	2.39029	2.24219
ADX86085.1	CP002425.1	1870605	1871861	-	ADX86085.1	cds-ADX86085.1	No description	-	CDS	Name match	0	2.27713e-16	8.75131e-15	2.34344	2.28555
ADX86104.1	CP002425.1	1893232	1894029	-	ADX86104.1	cds-ADX86104.1	No description	-	CDS	Name match	0	0.00205706	0.0140973	-2.05216	-1.81118
ADX86107.1	CP002425.1	1895443	1896990	-	ADX86107.1	cds-ADX86107.1	No description	-	CDS	Name match	0	0	0	-3.80382	-3.75195
ADX86116.1	CP002425.1	1904722	1906137	+	ADX86116.1	cds-ADX86116.1	No description	+	CDS	Name match	0	2.77071e-06	3.93521e-05	0.713258	0.708158
ADX86119.1	CP002425.1	1909367	1909852	+	ADX86119.1	cds-ADX86119.1	No description	+	CDS	Name match	0	0	0	3.01068	2.9909
ADX86145.1	CP002425.1	1928367	1930801	+	ADX86145.1	cds-ADX86145.1	No description	+	CDS	Name match	0	3.36146e-05	0.000378648	-1.34394	-1.30146
ADX86151.1	CP002425.1	1934117	1934425	-	ADX86151.1	cds-ADX86151.1	No description	-	CDS	Name match	0	0.00392003	0.0241612	-1.42286	-1.32354
ADX86154.1	CP002425.1	1936733	1937755	+	ADX86154.1	cds-ADX86154.1	No description	+	CDS	Name match	0	1.35871e-34	1.06523e-32	-4.2447	-4.09566
ADX86155.1	CP002425.1	1937901	1939154	-	ADX86155.1	cds-ADX86155.1	No description	-	CDS	Name match	0	0.000420956	0.00363469	-2.25241	-2.00559
ADX86181.1	CP002425.1	1961642	1962763	+	ADX86181.1	cds-ADX86181.1	No description	+	CDS	Name match	0	5.27277e-07	8.61218e-06	0.480013	0.478649
ADX86182.1	CP002425.1	1962799	1964133	+	ADX86182.1	cds-ADX86182.1	No description	+	CDS	Name match	0	8.22551e-05	0.000844083	1.11454	1.08745
ADX86185.1	CP002425.1	1967208	1968092	-	ADX86185.1	cds-ADX86185.1	No description	-	CDS	Name match	0	3.67799e-06	5.14919e-05	0.589975	0.587007
ADX86199.1	CP002425.1	1980460	1980993	-	ADX86199.1	cds-ADX86199.1	No description	-	CDS	Name match	0	2.70335e-14	9.29572e-13	2.74627	2.63962
ADX86201.1	CP002425.1	1982534	1983259	+	ADX86201.1	cds-ADX86201.1	No description	+	CDS	Name match	0	0.000489523	0.00410028	1.91973	1.75577
ADX86202.1	CP002425.1	1983308	1984960	+	ADX86202.1	cds-ADX86202.1	No description	+	CDS	Name match	0	0.00141432	0.0101914	0.86412	0.84487
ADX86203.1	CP002425.1	1985043	1985783	+	ADX86203.1	cds-ADX86203.1	No description	+	CDS	Name match	0	0.00547192	0.0312681	1.44289	1.3316
ADX86204.1	CP002425.1	1985780	1986442	-	ADX86204.1	cds-ADX86204.1	No description	-	CDS	Name match	0	0.00551138	0.0314021	1.30527	1.22131
ADX86208.1	CP002425.1	1992054	1994717	-	ADX86208.1	cds-ADX86208.1	No description	-	CDS	Name match	0	1.7678e-17	7.69975e-16	-1.9001	-1.87113
ADX86214.1	CP002425.1	1996807	1997055	+	ADX86214.1	cds-ADX86214.1	No description	+	CDS	Name match	0	0.000378706	0.00329895	-1.64185	-1.54023
ADX86215.1	CP002425.1	1997059	1998925	+	ADX86215.1	cds-ADX86215.1	No description	+	CDS	Name match	0	1.94153e-15	7.04704e-14	-1.85977	-1.82865
ADX86224.1	CP002425.1	2004077	2004683	+	ADX86224.1	cds-ADX86224.1	No description	+	CDS	Name match	0	7.27886e-05	0.000762918	1.6039	1.5265
ADX86234.1	CP002425.1	2013199	2015094	-	ADX86234.1	cds-ADX86234.1	No description	-	CDS	Name match	0	0	0	0.702564	0.702141
ADX86240.1	CP002425.1	2021374	2023300	-	ADX86240.1	cds-ADX86240.1	No description	-	CDS	Name match	0	2.827e-12	8.52449e-11	0.927571	0.922513
ADX86242.1	CP002425.1	2023517	2025358	+	ADX86242.1	cds-ADX86242.1	No description	+	CDS	Name match	0	7.81215e-14	2.59522e-12	1.21757	1.2076
ADX86243.1	CP002425.1	2025440	2026546	-	ADX86243.1	cds-ADX86243.1	No description	-	CDS	Name match	0	3.79761e-13	1.22022e-11	1.17122	1.16182
ADX86244.1	CP002425.1	2026684	2028852	+	ADX86244.1	cds-ADX86244.1	No description	+	CDS	Name match	0	0	0	1.13141	1.13064
ADX86245.1	CP002425.1	2029050	2029655	-	ADX86245.1	cds-ADX86245.1	No description	-	CDS	Name match	0	0.00367086	0.0229137	1.45532	1.35043
ADX86246.1	CP002425.1	2030103	2032184	+	ADX86246.1	cds-ADX86246.1	No description	+	CDS	Name match	0	0.00183869	0.0127795	-1.19825	-1.14557
ADX86249.1	CP002425.1	2034631	2035743	+	ADX86249.1	cds-ADX86249.1	No description	+	CDS	Name match	0	0.00227723	0.0152855	-1.15614	-1.10684
ADX86250.1	CP002425.1	2035745	2038504	+	ADX86250.1	cds-ADX86250.1	No description	+	CDS	Name match	0	3.47567e-07	6.02859e-06	-1.56233	-1.51803
ADX86253.1	CP002425.1	2038659	2040821	+	ADX86253.1	cds-ADX86253.1	No description	+	CDS	Name match	0	0	0	-1.09855	-1.09704
ADX86262.1	CP002425.1	2050982	2053246	+	ADX86262.1	cds-ADX86262.1	No description	+	CDS	Name match	0	6.07792e-05	0.00064743	-2.01233	-1.8674
ADX86270.1	CP002425.1	2059936	2062587	+	ADX86270.1	cds-ADX86270.1	No description	+	CDS	Name match	0	0.00127925	0.00932094	-1.80724	-1.6483
ADX86283.1	CP002425.1	2073989	2074948	-	ADX86283.1	cds-ADX86283.1	No description	-	CDS	Name match	0	0.000647867	0.00525615	-2.00229	-1.81216
ADX86297.1	CP002425.1	2094540	2096147	+	ADX86297.1	cds-ADX86297.1	No description	+	CDS	Name match	0	1.14901e-08	2.61867e-07	-1.70708	-1.6609
ADX86300.1	CP002425.1	2098839	2100023	+	ADX86300.1	cds-ADX86300.1	No description	+	CDS	Name match	0	0.000698232	0.00556315	-1.99139	-1.80252
ADX86307.1	CP002425.1	2105139	2105450	+	ADX86307.1	cds-ADX86307.1	No description	+	CDS	Name match	0	9.07372e-05	0.00091328	1.42028	1.36438
ADX86308.1	CP002425.1	2105412	2105930	-	ADX86308.1	cds-ADX86308.1	No description	-	CDS	Name match	0	3.26122e-08	7.10221e-07	1.78929	1.73283
ADX86310.1	CP002425.1	2107378	2108346	-	ADX86310.1	cds-ADX86310.1	No description	-	CDS	Name match	0	8.55844e-18	3.8124e-16	-3.64785	-3.45826
ADX86315.1	CP002425.1	2111008	2112108	+	ADX86315.1	cds-ADX86315.1	No description	+	CDS	Name match	0	0.0066265	0.0366891	1.05194	1.005
ADX86316.1	CP002425.1	2112151	2113116	+	ADX86316.1	cds-ADX86316.1	No description	+	CDS	Name match	0	1.44663e-20	7.46157e-19	2.58848	2.52762
ADX86320.1	CP002425.1	2116952	2117545	-	ADX86320.1	cds-ADX86320.1	No description	-	CDS	Name match	0	1.34637e-05	0.000164931	1.52871	1.47232
ADX86321.1	CP002425.1	2117686	2118441	+	ADX86321.1	cds-ADX86321.1	No description	+	CDS	Name match	0	1.00913e-07	1.97789e-06	1.13998	1.12397
ADX86322.1	CP002425.1	2118443	2120393	+	ADX86322.1	cds-ADX86322.1	No description	+	CDS	Name match	0	1.44933e-08	3.22805e-07	0.883422	0.876799
ADX86325.1	CP002425.1	2121038	2121478	+	ADX86325.1	cds-ADX86325.1	No description	+	CDS	Name match	0	0.00124967	0.00913934	3.07957	2.4594
ADX86332.1	CP002425.1	2126875	2127456	+	ADX86332.1	cds-ADX86332.1	No description	+	CDS	Name match	0	1.49636e-06	2.30934e-05	-3.31505	-2.91403
ADX86357.1	CP002425.1	2154438	2155280	-	ADX86357.1	cds-ADX86357.1	No description	-	CDS	Name match	0	8.86551e-07	1.42429e-05	-5.30552	-4.18676
ADX86358.1	CP002425.1	2155298	2155597	-	ADX86358.1	cds-ADX86358.1	No description	-	CDS	Name match	0	3.91412e-06	5.40259e-05	-6.87522	-4.3069
ADX86359.1	CP002425.1	2155604	2156824	-	ADX86359.1	cds-ADX86359.1	No description	-	CDS	Name match	0	1.0799e-09	2.7136e-08	-6.49165	-5.22101
ADX86360.1	CP002425.1	2156925	2159536	+	ADX86360.1	cds-ADX86360.1	No description	+	CDS	Name match	0	7.79778e-22	4.49519e-20	-6.479	-5.80403
ADX86362.1	CP002425.1	2159547	2160221	+	ADX86362.1	cds-ADX86362.1	No description	+	CDS	Name match	0	9.04345e-07	1.44107e-05	-7.30945	-4.62861
ADX86363.1	CP002425.1	2160337	2161466	+	ADX86363.1	cds-ADX86363.1	No description	+	CDS	Name match	0	1.02793e-23	6.71583e-22	-3.60976	-3.47254
ADX86365.1	CP002425.1	2161535	2162638	+	ADX86365.1	cds-ADX86365.1	No description	+	CDS	Name match	0	0.00450299	0.0270732	-1.68382	-1.52089
ADX86367.1	CP002425.1	2163050	2163853	-	ADX86367.1	cds-ADX86367.1	No description	-	CDS	Name match	0	0.00823118	0.0443217	-1.87227	-1.62745
ADX86369.1	CP002425.1	2165014	2165928	+	ADX86369.1	cds-ADX86369.1	No description	+	CDS	Name match	0	0.00294195	0.0191569	-1.66179	-1.51665
ADX86381.1	CP002425.1	2175487	2177222	-	ADX86381.1	cds-ADX86381.1	No description	-	CDS	Name match	0	5.53717e-05	0.000596311	-0.91266	-0.898357
ADX86388.1	CP002425.1	2179892	2181892	+	ADX86388.1	cds-ADX86388.1	No description	+	CDS	Name match	0	4.53006e-07	7.72079e-06	-0.752191	-0.747024
ADX86412.1	CP002425.1	2202487	2203239	-	ADX86412.1	cds-ADX86412.1	No description	-	CDS	Name match	0	4.83975e-08	9.98517e-07	1.54265	1.50522
ADX86427.1	CP002425.1	2217058	2218455	+	ADX86427.1	cds-ADX86427.1	No description	+	CDS	Name match	0	0.000549139	0.00452232	0.835282	0.820386
ADX86428.1	CP002425.1	2218458	2221329	-	ADX86428.1	cds-ADX86428.1	No description	-	CDS	Name match	0	2.11046e-09	5.23609e-08	0.457099	0.456272
ADX86434.1	CP002425.1	2222888	2226369	-	ADX86434.1	cds-ADX86434.1	No description	-	CDS	Name match	0	0.0011326	0.0084729	0.626155	0.619028
ADX86436.1	CP002425.1	2226394	2227257	-	ADX86436.1	cds-ADX86436.1	No description	-	CDS	Name match	0	0.00528702	0.0306584	0.947008	0.914218
ADX86439.1	CP002425.1	2230051	2231028	+	ADX86439.1	cds-ADX86439.1	No description	+	CDS	Name match	0	0.00447827	0.0270074	-1.14175	-1.0874
ADX86452.1	CP002425.1	2242151	2243029	-	ADX86452.1	cds-ADX86452.1	No description	-	CDS	Name match	0	0.00180532	0.0125923	1.53937	1.43139
ADX86453.1	CP002425.1	2243131	2245169	+	ADX86453.1	cds-ADX86453.1	No description	+	CDS	Name match	0	0.0046818	0.0278916	1.09402	1.04541
ADX86500.1	CP002425.1	2288309	2289265	+	ADX86500.1	cds-ADX86500.1	No description	+	CDS	Name match	0	0.00546117	0.0312681	1.07999	1.0315
ADX86506.1	CP002425.1	2294842	2296674	+	ADX86506.1	cds-ADX86506.1	No description	+	CDS	Name match	0	9.86137e-10	2.51017e-08	-1.29207	-1.27436
ADX86507.1	CP002425.1	2296677	2298148	+	ADX86507.1	cds-ADX86507.1	No description	+	CDS	Name match	0	1.44507e-07	2.72855e-06	-1.46233	-1.42801
ADX86510.1	CP002425.1	2299146	2303153	-	ADX86510.1	cds-ADX86510.1	No description	-	CDS	Name match	0	3.78431e-07	6.50636e-06	-2.41677	-2.25947
ADX86518.1	CP002425.1	2306641	2307597	-	ADX86518.1	cds-ADX86518.1	No description	-	CDS	Name match	0	0.00904533	0.0477866	1.5422	1.39229
ADX86525.1	CP002425.1	2318340	2319314	+	ADX86525.1	cds-ADX86525.1	No description	+	CDS	Name match	0	8.57074e-06	0.000109795	-1.58117	-1.52157
ADX86529.1	CP002425.1	2322907	2324166	+	ADX86529.1	cds-ADX86529.1	No description	+	CDS	Name match	0	0.000690464	0.00552371	-1.83468	-1.68379
ADX86557.1	CP002425.1	2351773	2351967	-	ADX86557.1	cds-ADX86557.1	No description	-	CDS	Name match	0	0.00544262	0.0312681	4.42115	2.46104
ADX86571.1	CP002425.1	2363742	2365157	-	ADX86571.1	cds-ADX86571.1	No description	-	CDS	Name match	0	0.00100732	0.00771226	0.823447	0.807697
ADX86581.1	CP002425.1	2375602	2376471	+	ADX86581.1	cds-ADX86581.1	No description	+	CDS	Name match	0	0.00654821	0.0365655	1.47809	1.35422
ADX86582.1	CP002425.1	2376523	2378601	-	ADX86582.1	cds-ADX86582.1	No description	-	CDS	Name match	0	0	0	1.65881	1.65517
ADX86583.1	CP002425.1	2378697	2379868	+	ADX86583.1	cds-ADX86583.1	No description	+	CDS	Name match	0	0.000189315	0.00179255	1.38511	1.3283
ADX86593.1	CP002425.1	2385983	2389684	+	ADX86593.1	cds-ADX86593.1	No description	+	CDS	Name match	0	9.54199e-06	0.000120797	0.251459	0.251207
ADX86602.1	CP002425.1	2393972	2394409	-	ADX86602.1	cds-ADX86602.1	No description	-	CDS	Name match	0	4.48901e-06	6.1121e-05	-0.698175	-0.693184
ADX86606.1	CP002425.1	2396941	2399127	-	ADX86606.1	cds-ADX86606.1	No description	-	CDS	Name match	0	5.63573e-17	2.35022e-15	0.878214	0.875219
ADX86609.1	CP002425.1	2399210	2399990	-	ADX86609.1	cds-ADX86609.1	No description	-	CDS	Name match	0	6.38397e-17	2.60679e-15	1.75648	1.73267
ADX86611.1	CP002425.1	2400122	2402859	-	ADX86611.1	cds-ADX86611.1	No description	-	CDS	Name match	0	0	0	1.73577	1.73063
ADX86613.1	CP002425.1	2402860	2403708	-	ADX86613.1	cds-ADX86613.1	No description	-	CDS	Name match	0	5.86594e-22	3.48401e-20	1.63382	1.61932
ADX86614.1	CP002425.1	2403914	2405308	-	ADX86614.1	cds-ADX86614.1	No description	-	CDS	Name match	0	3.34349e-06	4.71455e-05	-0.849619	-0.84088
ADX86618.1	CP002425.1	2406571	2407695	-	ADX86618.1	cds-ADX86618.1	No description	-	CDS	Name match	0	1.16843e-19	5.72532e-18	1.15119	1.14545
ADX86619.1	CP002425.1	2407698	2408078	-	ADX86619.1	cds-ADX86619.1	No description	-	CDS	Name match	0	1.21456e-16	4.76109e-15	1.35139	1.34028
ADX86620.1	CP002425.1	2408080	2409237	-	ADX86620.1	cds-ADX86620.1	No description	-	CDS	Name match	0	0	0	1.39107	1.38905
ADX86621.1	CP002425.1	2409250	2409495	-	ADX86621.1	cds-ADX86621.1	No description	-	CDS	Name match	0	8.1334e-15	2.89845e-13	1.39869	1.38471
ADX86623.1	CP002425.1	2410071	2411761	-	ADX86623.1	cds-ADX86623.1	No description	-	CDS	Name match	0	0.00320752	0.0205449	1.34755	1.26546
ADX86625.1	CP002425.1	2411768	2412931	-	ADX86625.1	cds-ADX86625.1	No description	-	CDS	Name match	0	1.6462e-05	0.000200407	1.93157	1.81852
ADX86626.1	CP002425.1	2412993	2414526	+	ADX86626.1	cds-ADX86626.1	No description	+	CDS	Name match	0	0.000489112	0.00410028	1.95382	1.78161
ADX86629.1	CP002425.1	2415005	2416015	+	ADX86629.1	cds-ADX86629.1	No description	+	CDS	Name match	0	2.0783e-06	3.06275e-05	3.08547	2.74093
ADX86631.1	CP002425.1	2417146	2419332	+	ADX86631.1	cds-ADX86631.1	No description	+	CDS	Name match	0	0.000678318	0.00547121	0.413481	0.411586
ADX86637.1	CP002425.1	2423668	2424138	-	ADX86637.1	cds-ADX86637.1	No description	-	CDS	Name match	0	1.9005e-06	2.82196e-05	-0.902258	-0.892312
ADX86639.1	CP002425.1	2425285	2425785	+	ADX86639.1	cds-ADX86639.1	No description	+	CDS	Name match	0	8.01763e-05	0.000827081	1.85431	1.73574
ADX86646.1	CP002425.1	2432456	2432830	-	ADX86646.1	cds-ADX86646.1	No description	-	CDS	Name match	0	0.00240145	0.0160438	0.900356	0.876391
ADX86649.1	CP002425.1	2434741	2437701	+	ADX86649.1	cds-ADX86649.1	No description	+	CDS	Name match	0	7.18937e-35	5.87132e-33	2.29441	2.26993
ADX86655.1	CP002425.1	2442770	2443126	+	ADX86655.1	cds-ADX86655.1	No description	+	CDS	Name match	0	0.000744496	0.00586029	1.58823	1.48616
ADX86668.1	CP002425.1	2452885	2454051	+	ADX86668.1	cds-ADX86668.1	No description	+	CDS	Name match	0	3.49404e-08	7.36379e-07	1.23462	1.21567
ADX86674.1	CP002425.1	2457680	2459200	-	ADX86674.1	cds-ADX86674.1	No description	-	CDS	Name match	0	4.38161e-08	9.13612e-07	-2.86905	-2.6488
ADX86675.1	CP002425.1	2459235	2459549	-	ADX86675.1	cds-ADX86675.1	No description	-	CDS	Name match	0	3.30972e-39	3.24352e-37	-2.24023	-2.22007
ADX86679.1	CP002425.1	2461961	2462791	+	ADX86679.1	cds-ADX86679.1	No description	+	CDS	Name match	0	0.000513237	0.00426247	1.20834	1.16455
ADX86681.1	CP002425.1	2463827	2464894	-	ADX86681.1	cds-ADX86681.1	No description	-	CDS	Name match	0	4.58947e-06	6.2037e-05	1.71322	1.64201
ADX86693.1	CP002425.1	2478796	2478990	-	ADX86693.1	cds-ADX86693.1	No description	-	CDS	Name match	0	2.33158e-07	4.23138e-06	1.12068	1.10456
ADX86695.1	CP002425.1	2479579	2481078	-	ADX86695.1	cds-ADX86695.1	No description	-	CDS	Name match	0	0.00491651	0.0288702	1.05407	1.00992
ADX86696.1	CP002425.1	2481083	2484095	-	ADX86696.1	cds-ADX86696.1	No description	-	CDS	Name match	0	0.00157218	0.0112462	-1.49208	-1.39581
ADX86698.1	CP002425.1	2484098	2484667	-	ADX86698.1	cds-ADX86698.1	No description	-	CDS	Name match	0	0.00215465	0.0146636	-1.75461	-1.59509
ADX86699.1	CP002425.1	2484838	2485269	-	ADX86699.1	cds-ADX86699.1	No description	-	CDS	Name match	0	0.00029119	0.00260608	-1.3025	-1.25226
ADX86704.1	CP002425.1	2488942	2489307	+	ADX86704.1	cds-ADX86704.1	No description	+	CDS	Name match	0	0.00297699	0.0193209	-1.46943	-1.36615
ADX86705.1	CP002425.1	2489340	2491529	+	ADX86705.1	cds-ADX86705.1	No description	+	CDS	Name match	0	0.00479523	0.0284808	-0.905693	-0.877548
ADX86731.1	CP002425.1	2512654	2512923	+	ADX86731.1	cds-ADX86731.1	No description	+	CDS	Name match	0	7.49681e-07	1.21436e-05	2.95801	2.6698
ADX86732.1	CP002425.1	2512935	2513834	+	ADX86732.1	cds-ADX86732.1	No description	+	CDS	Name match	0	5.12346e-06	6.83129e-05	1.97724	1.86843
ADX86735.1	CP002425.1	2515869	2516936	+	ADX86735.1	cds-ADX86735.1	No description	+	CDS	Name match	0	0.000457231	0.00389641	1.8699	1.71934
ADX86738.1	CP002425.1	2518136	2521372	-	ADX86738.1	cds-ADX86738.1	No description	-	CDS	Name match	0	0.00138367	0.0100444	0.736673	0.724707

## Sheet: Vec30 vs Vec55
Probe	Chromosome	Start	End	Probe Strand	Feature	ID	Description	Feature Strand	Type	Feature Orientation	Distance	P-value (Vec30vsVec55)	FDR (Vec30vsVec55)	Log2 Fold Change (Vec30vsVec55)	Shrunk Log2 Fold Change (Vec30vsVec55)
ADX84101.1	CP002425.1	3492	4711	-	ADX84101.1	cds-ADX84101.1	No description	-	CDS	Name match	0	0.0022199	0.0118949	-1.74944	-1.68017
ADX84116.1	CP002425.1	18610	20541	+	ADX84116.1	cds-ADX84116.1	No description	+	CDS	Name match	0	5.96017e-06	5.33223e-05	-2.15368	-2.09396
ADX84160.1	CP002425.1	58108	58656	-	ADX84160.1	cds-ADX84160.1	No description	-	CDS	Name match	0	3.71929e-37	2.66195e-35	1.71448	1.71055
ADX84169.1	CP002425.1	66545	67907	-	ADX84169.1	cds-ADX84169.1	No description	-	CDS	Name match	0	0.00772785	0.0348798	1.32688	1.28654
ADX84181.1	CP002425.1	74351	75838	+	ADX84181.1	cds-ADX84181.1	No description	+	CDS	Name match	0	0.000959447	0.0057395	-2.18539	-2.07146
ADX84189.1	CP002425.1	82044	84988	+	ADX84189.1	cds-ADX84189.1	No description	+	CDS	Name match	0	0.0114368	0.048353	-1.41218	-1.35872
ADX84193.1	CP002425.1	86297	87385	-	ADX84193.1	cds-ADX84193.1	No description	-	CDS	Name match	0	0.0118594	0.0499291	2.32492	2.09868
ADX84207.1	CP002425.1	98785	99783	-	ADX84207.1	cds-ADX84207.1	No description	-	CDS	Name match	0	7.4347e-06	6.59254e-05	-2.01174	-1.96185
ADX84217.1	CP002425.1	109079	110300	-	ADX84217.1	cds-ADX84217.1	No description	-	CDS	Name match	0	0.00409396	0.0202076	5.89743	3.85726
ADX84219.1	CP002425.1	110377	111297	-	ADX84219.1	cds-ADX84219.1	No description	-	CDS	Name match	0	0.000520652	0.00327081	2.71456	2.52
ADX84220.1	CP002425.1	111420	113798	+	ADX84220.1	cds-ADX84220.1	No description	+	CDS	Name match	0	0.00116001	0.00675775	5.52864	4.18691
ADX84233.1	CP002425.1	122814	123887	+	ADX84233.1	cds-ADX84233.1	No description	+	CDS	Name match	0	4.51152e-05	0.000361644	-1.59229	-1.56224
ADX84246.1	CP002425.1	132151	133512	+	ADX84246.1	cds-ADX84246.1	No description	+	CDS	Name match	0	1.77457e-10	2.91495e-09	-2.16704	-2.13592
ADX84247.1	CP002425.1	133483	135099	-	ADX84247.1	cds-ADX84247.1	No description	-	CDS	Name match	0	0.000902903	0.00545005	-2.58088	-2.40007
ADX84250.1	CP002425.1	136249	137949	+	ADX84250.1	cds-ADX84250.1	No description	+	CDS	Name match	0	3.01643e-11	5.86885e-10	-1.90437	-1.88481
ADX84251.1	CP002425.1	137951	138901	+	ADX84251.1	cds-ADX84251.1	No description	+	CDS	Name match	0	5.79741e-08	6.87456e-07	-2.09395	-2.05529
ADX84252.1	CP002425.1	138907	139779	+	ADX84252.1	cds-ADX84252.1	No description	+	CDS	Name match	0	0.000109306	0.000790791	-1.37279	-1.35128
ADX84254.1	CP002425.1	140230	142733	-	ADX84254.1	cds-ADX84254.1	No description	-	CDS	Name match	0	6.9781e-24	3.04002e-22	-2.28136	-2.26668
ADX84259.1	CP002425.1	145899	147948	+	ADX84259.1	cds-ADX84259.1	No description	+	CDS	Name match	0	0.00256932	0.0134436	-1.41305	-1.37491
ADX84265.1	CP002425.1	150454	151784	-	ADX84265.1	cds-ADX84265.1	No description	-	CDS	Name match	0	3.27439e-05	0.000268929	1.07629	1.06723
ADX84272.1	CP002425.1	155419	157816	+	ADX84272.1	cds-ADX84272.1	No description	+	CDS	Name match	0	0.00783371	0.0352781	-1.23845	-1.20541
ADX84275.1	CP002425.1	157866	159716	+	ADX84275.1	cds-ADX84275.1	No description	+	CDS	Name match	0	7.0007e-11	1.2754e-09	-2.42791	-2.38619
ADX84276.1	CP002425.1	159740	161473	+	ADX84276.1	cds-ADX84276.1	No description	+	CDS	Name match	0	1.32606e-12	2.98586e-11	-2.19787	-2.17153
ADX84283.1	CP002425.1	166340	168592	-	ADX84283.1	cds-ADX84283.1	No description	-	CDS	Name match	0	0.00365748	0.0184048	-2.2266	-2.07415
ADX84290.1	CP002425.1	173525	173758	+	ADX84290.1	cds-ADX84290.1	No description	+	CDS	Name match	0	6.00985e-11	1.10493e-09	3.20667	3.11232
ADX84291.1	CP002425.1	174155	174472	-	ADX84291.1	cds-ADX84291.1	No description	-	CDS	Name match	0	1.16222e-20	4.39452e-19	3.0722	3.03062
ADX84303.1	CP002425.1	181157	182919	+	ADX84303.1	cds-ADX84303.1	No description	+	CDS	Name match	0	1.49289e-08	1.89351e-07	-2.0607	-2.02682
ADX84305.1	CP002425.1	182867	184687	-	ADX84305.1	cds-ADX84305.1	No description	-	CDS	Name match	0	6.50693e-05	0.000492071	-1.28362	-1.26707
ADX84313.1	CP002425.1	191518	193089	+	ADX84313.1	cds-ADX84313.1	No description	+	CDS	Name match	0	0.00723876	0.0333482	-1.80662	-1.70932
ADX84318.1	CP002425.1	194981	195817	-	ADX84318.1	cds-ADX84318.1	No description	-	CDS	Name match	0	0.000189538	0.00129195	-1.01267	-1.00333
ADX84324.1	CP002425.1	198476	200360	+	ADX84324.1	cds-ADX84324.1	No description	+	CDS	Name match	0	0.00754062	0.0343441	-1.53979	-1.4779
ADX84333.1	CP002425.1	206848	208206	+	ADX84333.1	cds-ADX84333.1	No description	+	CDS	Name match	0	5.2912e-05	0.000416848	-2.53516	-2.41606
ADX84347.1	CP002425.1	218644	220215	-	ADX84347.1	cds-ADX84347.1	No description	-	CDS	Name match	0	5.30537e-06	4.78917e-05	1.92475	1.88221
ADX84355.1	CP002425.1	228462	229709	-	ADX84355.1	cds-ADX84355.1	No description	-	CDS	Name match	0	2.1135e-05	0.000179468	-1.8316	-1.78969
ADX84360.1	CP002425.1	233953	234687	+	ADX84360.1	cds-ADX84360.1	No description	+	CDS	Name match	0	0.00893511	0.0394237	-2.64639	-2.34954
ADX84362.1	CP002425.1	235014	236531	+	ADX84362.1	cds-ADX84362.1	No description	+	CDS	Name match	0	4.57102e-09	6.23151e-08	-1.36685	-1.35752
ADX84366.1	CP002425.1	238509	238670	+	ADX84366.1	cds-ADX84366.1	No description	+	CDS	Name match	0	0.00744987	0.0340857	5.70213	3.63847
ADX84371.1	CP002425.1	242360	243142	-	ADX84371.1	cds-ADX84371.1	No description	-	CDS	Name match	0	0.008951	0.0394237	-1.23868	-1.20449
ADX84372.1	CP002425.1	243208	244221	-	ADX84372.1	cds-ADX84372.1	No description	-	CDS	Name match	0	0.00014891	0.00103978	-2.41996	-2.3024
ADX84379.1	CP002425.1	252025	252816	+	ADX84379.1	cds-ADX84379.1	No description	+	CDS	Name match	0	1.72661e-08	2.16257e-07	3.83565	3.62562
ADX84392.1	CP002425.1	263694	265085	-	ADX84392.1	cds-ADX84392.1	No description	-	CDS	Name match	0	9.87281e-09	1.28475e-07	2.51932	2.45925
ADX84395.1	CP002425.1	267605	268204	+	ADX84395.1	cds-ADX84395.1	No description	+	CDS	Name match	0	0.00857697	0.0380271	2.32541	2.11596
ADX84399.1	CP002425.1	270303	271973	+	ADX84399.1	cds-ADX84399.1	No description	+	CDS	Name match	0	7.8469e-08	9.01739e-07	3.33804	3.18299
ADX84406.1	CP002425.1	278435	278602	+	ADX84406.1	cds-ADX84406.1	No description	+	CDS	Name match	0	3.77483e-09	5.18134e-08	9.00461	6.99557
ADX84407.1	CP002425.1	278690	279604	-	ADX84407.1	cds-ADX84407.1	No description	-	CDS	Name match	0	0.000975957	0.00580361	2.33704	2.19748
ADX84415.1	CP002425.1	287220	289487	-	ADX84415.1	cds-ADX84415.1	No description	-	CDS	Name match	0	3.0284e-08	3.74624e-07	1.89442	1.86682
ADX84431.1	CP002425.1	300982	301446	+	ADX84431.1	cds-ADX84431.1	No description	+	CDS	Name match	0	3.16116e-10	5.10098e-09	4.48105	4.21598
ADX84432.1	CP002425.1	301497	302513	-	ADX84432.1	cds-ADX84432.1	No description	-	CDS	Name match	0	5.62916e-06	5.05867e-05	3.47122	3.23461
ADX84433.1	CP002425.1	302532	304867	-	ADX84433.1	cds-ADX84433.1	No description	-	CDS	Name match	0	8.84059e-11	1.55408e-09	3.62611	3.48925
ADX84436.1	CP002425.1	306777	308369	-	ADX84436.1	cds-ADX84436.1	No description	-	CDS	Name match	0	1.55383e-09	2.26865e-08	2.20303	2.16656
ADX84437.1	CP002425.1	309981	310685	+	ADX84437.1	cds-ADX84437.1	No description	+	CDS	Name match	0	0.00157747	0.00885507	3.98313	3.33893
ADX84438.1	CP002425.1	310928	312442	+	ADX84438.1	cds-ADX84438.1	No description	+	CDS	Name match	0	0	0	4.2699	4.23611
ADX84439.1	CP002425.1	312464	313111	-	ADX84439.1	cds-ADX84439.1	No description	-	CDS	Name match	0	0	0	5.85822	5.84177
ADX84443.1	CP002425.1	314868	315059	+	ADX84443.1	cds-ADX84443.1	No description	+	CDS	Name match	0	0.000547597	0.00341732	6.4793	4.48972
ADX84444.1	CP002425.1	315064	316644	+	ADX84444.1	cds-ADX84444.1	No description	+	CDS	Name match	0	7.95844e-06	6.9645e-05	3.66392	3.37937
ADX84456.1	CP002425.1	327625	329672	-	ADX84456.1	cds-ADX84456.1	No description	-	CDS	Name match	0	1.31132e-07	1.45993e-06	2.8329	2.73332
ADX84462.1	CP002425.1	331875	332336	-	ADX84462.1	cds-ADX84462.1	No description	-	CDS	Name match	0	5.3042e-05	0.000416848	3.23917	2.9978
ADX84464.1	CP002425.1	335802	336429	-	ADX84464.1	cds-ADX84464.1	No description	-	CDS	Name match	0	1.21333e-20	4.42095e-19	3.72649	3.65292
ADX84467.1	CP002425.1	337286	338809	+	ADX84467.1	cds-ADX84467.1	No description	+	CDS	Name match	0	0.000369771	0.00242164	2.98887	2.74512
ADX84469.1	CP002425.1	339754	340839	+	ADX84469.1	cds-ADX84469.1	No description	+	CDS	Name match	0	7.24118e-07	7.36616e-06	5.20897	4.61364
ADX84470.1	CP002425.1	341966	342781	+	ADX84470.1	cds-ADX84470.1	No description	+	CDS	Name match	0	2.17797e-05	0.000184163	4.71722	4.10821
ADX84471.1	CP002425.1	342850	343857	-	ADX84471.1	cds-ADX84471.1	No description	-	CDS	Name match	0	0.000172506	0.00118391	3.00249	2.77901
ADX84474.1	CP002425.1	345869	346030	+	ADX84474.1	cds-ADX84474.1	No description	+	CDS	Name match	0	8.12707e-05	0.000605451	5.10307	4.27958
ADX84475.1	CP002425.1	346109	346915	+	ADX84475.1	cds-ADX84475.1	No description	+	CDS	Name match	0	3.65186e-10	5.7889e-09	4.32536	4.08293
ADX84477.1	CP002425.1	348078	348512	+	ADX84477.1	cds-ADX84477.1	No description	+	CDS	Name match	0	0.00414829	0.0204255	5.90208	3.85409
ADX84478.1	CP002425.1	348517	349246	+	ADX84478.1	cds-ADX84478.1	No description	+	CDS	Name match	0	0.00139755	0.0079792	6.21936	4.21135
ADX84480.1	CP002425.1	349260	350390	+	ADX84480.1	cds-ADX84480.1	No description	+	CDS	Name match	0	0.00538771	0.0259543	5.05733	3.70095
ADX84484.1	CP002425.1	355334	356212	-	ADX84484.1	cds-ADX84484.1	No description	-	CDS	Name match	0	0.00602723	0.0287655	1.34377	1.30427
ADX84488.1	CP002425.1	359339	360382	+	ADX84488.1	cds-ADX84488.1	No description	+	CDS	Name match	0	0.00366442	0.0184048	2.32175	2.14875
ADX84489.1	CP002425.1	360428	362242	-	ADX84489.1	cds-ADX84489.1	No description	-	CDS	Name match	0	0.00223182	0.0119268	1.33306	1.30175
ADX84492.1	CP002425.1	364544	366097	+	ADX84492.1	cds-ADX84492.1	No description	+	CDS	Name match	0	0.00149258	0.00842571	1.74288	1.67892
ADX84493.1	CP002425.1	366556	366918	-	ADX84493.1	cds-ADX84493.1	No description	-	CDS	Name match	0	6.36111e-05	0.000482866	2.46844	2.3552
ADX84494.1	CP002425.1	366941	367162	-	ADX84494.1	cds-ADX84494.1	No description	-	CDS	Name match	0	0.00115242	0.00673308	2.67343	2.46298
ADX84498.1	CP002425.1	372513	374100	-	ADX84498.1	cds-ADX84498.1	No description	-	CDS	Name match	0	0.00813692	0.0364796	2.34358	2.13264
ADX84503.1	CP002425.1	377333	379217	-	ADX84503.1	cds-ADX84503.1	No description	-	CDS	Name match	0	2.99172e-07	3.18904e-06	-2.45322	-2.38445
ADX84505.1	CP002425.1	379219	380571	-	ADX84505.1	cds-ADX84505.1	No description	-	CDS	Name match	0	6.3126e-06	5.62242e-05	-1.99607	-1.94805
ADX84506.1	CP002425.1	380574	381620	-	ADX84506.1	cds-ADX84506.1	No description	-	CDS	Name match	0	4.89616e-09	6.58517e-08	-2.43169	-2.37986
ADX84507.1	CP002425.1	381638	384358	-	ADX84507.1	cds-ADX84507.1	No description	-	CDS	Name match	0	0.00275682	0.0143126	-0.394781	-0.393915
ADX84518.1	CP002425.1	393313	394763	+	ADX84518.1	cds-ADX84518.1	No description	+	CDS	Name match	0	5.08316e-07	5.25085e-06	2.26446	2.20774
ADX84529.1	CP002425.1	402910	403233	-	ADX84529.1	cds-ADX84529.1	No description	-	CDS	Name match	0	0.00409396	0.0202076	5.89743	3.85726
ADX84530.1	CP002425.1	403603	409805	-	ADX84530.1	cds-ADX84530.1	No description	-	CDS	Name match	0	5.10389e-18	1.57357e-16	-2.07672	-2.0617
ADX84534.1	CP002425.1	409812	411137	-	ADX84534.1	cds-ADX84534.1	No description	-	CDS	Name match	0	7.3296e-10	1.1044e-08	-4.95439	-4.60543
ADX84541.1	CP002425.1	417489	418655	-	ADX84541.1	cds-ADX84541.1	No description	-	CDS	Name match	0	0.000356701	0.00235141	4.28283	3.65051
ADX84542.1	CP002425.1	418965	419546	+	ADX84542.1	cds-ADX84542.1	No description	+	CDS	Name match	0	0	0	11.7967	11.6181
ADX84543.1	CP002425.1	419577	419915	+	ADX84543.1	cds-ADX84543.1	No description	+	CDS	Name match	0	7.71969e-12	1.66347e-10	9.72897	8.33264
ADX84544.1	CP002425.1	419942	420478	-	ADX84544.1	cds-ADX84544.1	No description	-	CDS	Name match	0	0.000258462	0.00173811	2.23476	2.13385
ADX84556.1	CP002425.1	429267	430004	+	ADX84556.1	cds-ADX84556.1	No description	+	CDS	Name match	0	0.0023178	0.012288	2.21008	2.07212
ADX84560.1	CP002425.1	434211	434858	-	ADX84560.1	cds-ADX84560.1	No description	-	CDS	Name match	0	3.16678e-05	0.000261162	2.80958	2.65699
ADX84568.1	CP002425.1	442105	443922	-	ADX84568.1	cds-ADX84568.1	No description	-	CDS	Name match	0	0.0108103	0.0460934	0.681031	0.674935
ADX84575.1	CP002425.1	451118	455109	+	ADX84575.1	cds-ADX84575.1	No description	+	CDS	Name match	0	0.00624064	0.029706	2.64126	2.36442
ADX84579.1	CP002425.1	459656	460452	+	ADX84579.1	cds-ADX84579.1	No description	+	CDS	Name match	0	0.00907503	0.0398824	2.74903	2.41234
ADX84588.1	CP002425.1	465691	465981	-	ADX84588.1	cds-ADX84588.1	No description	-	CDS	Name match	0	0.0117594	0.0496123	3.48231	2.81953
ADX84591.1	CP002425.1	467666	467839	-	ADX84591.1	cds-ADX84591.1	No description	-	CDS	Name match	0	1.325e-06	1.28898e-05	5.81727	5.01396
ADX84611.1	CP002425.1	488463	489497	-	ADX84611.1	cds-ADX84611.1	No description	-	CDS	Name match	0	3.66862e-10	5.7889e-09	3.81008	3.64144
ADX84612.1	CP002425.1	489503	489856	-	ADX84612.1	cds-ADX84612.1	No description	-	CDS	Name match	0	8.51265e-15	2.2155e-13	5.30259	5.01763
ADX84614.1	CP002425.1	491797	492648	+	ADX84614.1	cds-ADX84614.1	No description	+	CDS	Name match	0	9.15138e-13	2.10797e-11	-2.2458	-2.21812
ADX84618.1	CP002425.1	495527	497413	-	ADX84618.1	cds-ADX84618.1	No description	-	CDS	Name match	0	0.00109428	0.00644983	-2.69112	-2.48176
ADX84619.1	CP002425.1	497710	500841	+	ADX84619.1	cds-ADX84619.1	No description	+	CDS	Name match	0	1.81646e-11	3.67695e-10	-2.38956	-2.35204
ADX84624.1	CP002425.1	504913	507033	+	ADX84624.1	cds-ADX84624.1	No description	+	CDS	Name match	0	3.58359e-22	1.40814e-20	-3.29312	-3.24587
ADX84636.1	CP002425.1	521353	523092	-	ADX84636.1	cds-ADX84636.1	No description	-	CDS	Name match	0	1.02944e-07	1.16554e-06	-2.12914	-2.08698
ADX84637.1	CP002425.1	523095	525146	-	ADX84637.1	cds-ADX84637.1	No description	-	CDS	Name match	0	7.71755e-10	1.15418e-08	-2.34791	-2.30554
ADX84639.1	CP002425.1	525991	527735	+	ADX84639.1	cds-ADX84639.1	No description	+	CDS	Name match	0	6.6708e-27	3.34207e-25	-3.35291	-3.31225
ADX84641.1	CP002425.1	527740	530353	+	ADX84641.1	cds-ADX84641.1	No description	+	CDS	Name match	0	1.37912e-29	7.89644e-28	-3.98666	-3.92536
ADX84647.1	CP002425.1	535366	536445	+	ADX84647.1	cds-ADX84647.1	No description	+	CDS	Name match	0	2.36563e-10	3.85425e-09	-4.11863	-3.91641
ADX84648.1	CP002425.1	537328	537606	-	ADX84648.1	cds-ADX84648.1	No description	-	CDS	Name match	0	8.1453e-07	8.2026e-06	5.88715	5.08772
ADX84661.1	CP002425.1	551574	552602	+	ADX84661.1	cds-ADX84661.1	No description	+	CDS	Name match	0	0.00151301	0.00851707	2.70241	2.4759
ADX84680.1	CP002425.1	576001	580903	-	ADX84680.1	cds-ADX84680.1	No description	-	CDS	Name match	0	0.00185726	0.0101416	-1.63627	-1.58113
ADX84683.1	CP002425.1	580905	582320	-	ADX84683.1	cds-ADX84683.1	No description	-	CDS	Name match	0	0.00160902	0.00898181	-3.88027	-3.30259
ADX84684.1	CP002425.1	582337	583654	-	ADX84684.1	cds-ADX84684.1	No description	-	CDS	Name match	0	0.00283867	0.0146616	-1.8989	-1.80688
ADX84703.1	CP002425.1	600661	600882	-	ADX84703.1	cds-ADX84703.1	No description	-	CDS	Name match	0	0.00386042	0.0192445	-5.19339	-3.70114
ADX84704.1	CP002425.1	601240	601839	-	ADX84704.1	cds-ADX84704.1	No description	-	CDS	Name match	0	1.2104e-23	5.16093e-22	-7.45172	-7.02208
ADX84707.1	CP002425.1	602622	603386	-	ADX84707.1	cds-ADX84707.1	No description	-	CDS	Name match	0	0.000156747	0.00108693	-1.49851	-1.46934
ADX84709.1	CP002425.1	604042	604236	-	ADX84709.1	cds-ADX84709.1	No description	-	CDS	Name match	0	0.0106102	0.0453363	-4.82671	-3.34465
ADX84710.1	CP002425.1	604361	604636	+	ADX84710.1	cds-ADX84710.1	No description	+	CDS	Name match	0	8.98413e-12	1.91534e-10	2.16425	2.13704
ADX84711.1	CP002425.1	604680	605294	-	ADX84711.1	cds-ADX84711.1	No description	-	CDS	Name match	0	6.01201e-05	0.000465177	-1.40612	-1.38462
ADX84712.1	CP002425.1	605312	605659	-	ADX84712.1	cds-ADX84712.1	No description	-	CDS	Name match	0	6.19013e-13	1.44244e-11	-4.31374	-4.13198
ADX84713.1	CP002425.1	605728	605958	-	ADX84713.1	cds-ADX84713.1	No description	-	CDS	Name match	0	1.6005e-10	2.67284e-09	-4.14746	-3.94483
ADX84714.1	CP002425.1	606049	606327	+	ADX84714.1	cds-ADX84714.1	No description	+	CDS	Name match	0	4.30836e-08	5.20118e-07	-4.53306	-4.19327
ADX84717.1	CP002425.1	608153	608584	-	ADX84717.1	cds-ADX84717.1	No description	-	CDS	Name match	0	2.61516e-30	1.5414e-28	2.33719	2.32491
ADX84725.1	CP002425.1	615450	615971	-	ADX84725.1	cds-ADX84725.1	No description	-	CDS	Name match	0	0.00602871	0.0287655	1.85665	1.75526
ADX84736.1	CP002425.1	626028	626558	+	ADX84736.1	cds-ADX84736.1	No description	+	CDS	Name match	0	9.24669e-20	3.08839e-18	-5.16773	-4.9734
ADX84737.1	CP002425.1	626611	626925	-	ADX84737.1	cds-ADX84737.1	No description	-	CDS	Name match	0	0	0	-7.32479	-7.15806
ADX84738.1	CP002425.1	627074	627526	+	ADX84738.1	cds-ADX84738.1	No description	+	CDS	Name match	0	1.53625e-19	5.04695e-18	-7.72651	-7.17124
ADX84739.1	CP002425.1	627554	627994	+	ADX84739.1	cds-ADX84739.1	No description	+	CDS	Name match	0	9.41126e-11	1.62588e-09	-6.84678	-6.14481
ADX84740.1	CP002425.1	628042	629810	+	ADX84740.1	cds-ADX84740.1	No description	+	CDS	Name match	0	3.65385e-25	1.74341e-23	-4.64413	-4.53148
ADX84750.1	CP002425.1	635960	637627	+	ADX84750.1	cds-ADX84750.1	No description	+	CDS	Name match	0	0.00261838	0.0136647	1.5988	1.54364
ADX84751.1	CP002425.1	637838	638032	-	ADX84751.1	cds-ADX84751.1	No description	-	CDS	Name match	0	1.13605e-22	4.6462e-21	2.93277	2.89996
ADX84766.1	CP002425.1	651891	653174	+	ADX84766.1	cds-ADX84766.1	No description	+	CDS	Name match	0	0.000369461	0.00242164	-1.96977	-1.89666
ADX84767.1	CP002425.1	653184	654410	+	ADX84767.1	cds-ADX84767.1	No description	+	CDS	Name match	0	0.000170663	0.00117529	-2.26247	-2.16394
ADX84771.1	CP002425.1	659997	661256	+	ADX84771.1	cds-ADX84771.1	No description	+	CDS	Name match	0	2.41553e-29	1.31619e-27	-2.06224	-2.05351
ADX84774.1	CP002425.1	665842	667429	-	ADX84774.1	cds-ADX84774.1	No description	-	CDS	Name match	0	7.57098e-23	3.16088e-21	4.32587	4.22343
ADX84780.1	CP002425.1	671350	672002	-	ADX84780.1	cds-ADX84780.1	No description	-	CDS	Name match	0	3.30862e-13	7.89343e-12	2.88681	2.83061
ADX84788.1	CP002425.1	675229	677648	-	ADX84788.1	cds-ADX84788.1	No description	-	CDS	Name match	0	0.00136032	0.00778878	1.98895	1.89639
ADX84792.1	CP002425.1	679837	680469	+	ADX84792.1	cds-ADX84792.1	No description	+	CDS	Name match	0	0.0092185	0.0402481	1.73863	1.64578
ADX84795.1	CP002425.1	683609	685929	+	ADX84795.1	cds-ADX84795.1	No description	+	CDS	Name match	0	1.9604e-09	2.76665e-08	-1.54586	-1.53299
ADX84797.1	CP002425.1	685941	686438	+	ADX84797.1	cds-ADX84797.1	No description	+	CDS	Name match	0	0.00283229	0.0146616	-1.68271	-1.61786
ADX84803.1	CP002425.1	689948	694171	+	ADX84803.1	cds-ADX84803.1	No description	+	CDS	Name match	0	5.42095e-05	0.000422707	-0.934523	-0.928232
ADX84817.1	CP002425.1	702344	703931	-	ADX84817.1	cds-ADX84817.1	No description	-	CDS	Name match	0	8.39204e-07	8.40882e-06	3.75304	3.49933
ADX84820.1	CP002425.1	706078	707712	+	ADX84820.1	cds-ADX84820.1	No description	+	CDS	Name match	0	3.50967e-11	6.76287e-10	3.85782	3.70024
ADX84824.1	CP002425.1	714782	715437	+	ADX84824.1	cds-ADX84824.1	No description	+	CDS	Name match	0	3.5959e-08	4.39402e-07	3.05084	2.93729
ADX84826.1	CP002425.1	715581	716318	+	ADX84826.1	cds-ADX84826.1	No description	+	CDS	Name match	0	0.0019687	0.0106918	3.19243	2.81661
ADX84827.1	CP002425.1	716450	716980	-	ADX84827.1	cds-ADX84827.1	No description	-	CDS	Name match	0	0.00389216	0.0193149	3.79681	3.13462
ADX84831.1	CP002425.1	720085	721200	+	ADX84831.1	cds-ADX84831.1	No description	+	CDS	Name match	0	4.84145e-08	5.80974e-07	2.67333	2.59462
ADX84838.1	CP002425.1	723523	724548	-	ADX84838.1	cds-ADX84838.1	No description	-	CDS	Name match	0	0.00744987	0.0340857	5.70213	3.63847
ADX84839.1	CP002425.1	724549	724758	-	ADX84839.1	cds-ADX84839.1	No description	-	CDS	Name match	0	3.57336e-05	0.000291098	7.14243	5.18615
ADX84847.1	CP002425.1	743494	744887	+	ADX84847.1	cds-ADX84847.1	No description	+	CDS	Name match	0	2.15656e-12	4.80193e-11	1.58147	1.57139
ADX84854.1	CP002425.1	750898	751089	-	ADX84854.1	cds-ADX84854.1	No description	-	CDS	Name match	0	0.000550237	0.00341732	4.70739	3.86775
ADX84855.1	CP002425.1	751376	752963	-	ADX84855.1	cds-ADX84855.1	No description	-	CDS	Name match	0	6.42688e-15	1.71726e-13	5.10391	4.84863
ADX84862.1	CP002425.1	757337	758600	-	ADX84862.1	cds-ADX84862.1	No description	-	CDS	Name match	0	0.000299724	0.00200216	-2.08533	-2.00155
ADX84871.1	CP002425.1	764046	764252	+	ADX84871.1	cds-ADX84871.1	No description	+	CDS	Name match	0	4.25625e-08	5.16941e-07	4.50724	4.16284
ADX84882.1	CP002425.1	776654	777409	+	ADX84882.1	cds-ADX84882.1	No description	+	CDS	Name match	0	0.000860501	0.00522559	6.35518	4.35825
ADX84885.1	CP002425.1	779913	780502	+	ADX84885.1	cds-ADX84885.1	No description	+	CDS	Name match	0	6.75523e-08	7.91665e-07	2.53812	2.4692
ADX84902.1	CP002425.1	793323	793973	+	ADX84902.1	cds-ADX84902.1	No description	+	CDS	Name match	0	4.06778e-05	0.000327382	4.64547	4.03084
ADX84931.1	CP002425.1	818509	819342	+	ADX84931.1	cds-ADX84931.1	No description	+	CDS	Name match	0	0.000441992	0.00285727	3.30628	2.97656
ADX84932.1	CP002425.1	819682	820632	-	ADX84932.1	cds-ADX84932.1	No description	-	CDS	Name match	0	0.000372341	0.00243052	3.94894	3.43317
ADX84951.1	CP002425.1	840379	842270	-	ADX84951.1	cds-ADX84951.1	No description	-	CDS	Name match	0	0.00756892	0.0343948	-1.06884	-1.04763
ADX84958.1	CP002425.1	849044	850631	-	ADX84958.1	cds-ADX84958.1	No description	-	CDS	Name match	0	4.97436e-08	5.9337e-07	3.77159	3.55911
ADX84962.1	CP002425.1	852841	858856	+	ADX84962.1	cds-ADX84962.1	No description	+	CDS	Name match	0	0.00256794	0.0134436	-1.09197	-1.07416
ADX84968.1	CP002425.1	860733	861920	-	ADX84968.1	cds-ADX84968.1	No description	-	CDS	Name match	0	6.04261e-05	0.000465746	3.73089	3.36795
ADX84975.1	CP002425.1	869728	870216	+	ADX84975.1	cds-ADX84975.1	No description	+	CDS	Name match	0	9.80124e-31	5.95203e-29	5.51146	5.35952
ADX84976.1	CP002425.1	870278	872439	+	ADX84976.1	cds-ADX84976.1	No description	+	CDS	Name match	0	9.22624e-25	4.29985e-23	3.47975	3.43008
ADX84980.1	CP002425.1	874877	875119	+	ADX84980.1	cds-ADX84980.1	No description	+	CDS	Name match	0	3.31525e-05	0.000271174	5.26786	4.45193
ADX84983.1	CP002425.1	878895	879631	+	ADX84983.1	cds-ADX84983.1	No description	+	CDS	Name match	0	0.000736048	0.00452466	2.61312	2.42959
ADX84990.1	CP002425.1	885850	888339	-	ADX84990.1	cds-ADX84990.1	No description	-	CDS	Name match	0	0.00468268	0.0227769	-1.28504	-1.25237
ADX85019.1	CP002425.1	916812	919410	-	ADX85019.1	cds-ADX85019.1	No description	-	CDS	Name match	0	6.33765e-09	8.4671e-08	1.95021	1.92278
ADX85023.1	CP002425.1	921132	921929	-	ADX85023.1	cds-ADX85023.1	No description	-	CDS	Name match	0	0.000256273	0.0017292	2.80597	2.61193
ADX85032.1	CP002425.1	930504	934313	+	ADX85032.1	cds-ADX85032.1	No description	+	CDS	Name match	0	8.22201e-10	1.22051e-08	-1.4711	-1.46051
ADX85037.1	CP002425.1	938028	941454	-	ADX85037.1	cds-ADX85037.1	No description	-	CDS	Name match	0	0.00835081	0.0372718	0.671382	0.665924
ADX85041.1	CP002425.1	941512	942825	-	ADX85041.1	cds-ADX85041.1	No description	-	CDS	Name match	0	1.13075e-07	1.27305e-06	1.14523	1.13852
ADX85042.1	CP002425.1	943033	943875	-	ADX85042.1	cds-ADX85042.1	No description	-	CDS	Name match	0	2.4301e-29	1.31619e-27	2.98741	2.96097
ADX85043.1	CP002425.1	943944	944186	-	ADX85043.1	cds-ADX85043.1	No description	-	CDS	Name match	0	0	0	4.2006	4.17499
ADX85044.1	CP002425.1	944198	944629	-	ADX85044.1	cds-ADX85044.1	No description	-	CDS	Name match	0	0	0	3.95008	3.93974
ADX85045.1	CP002425.1	944787	945188	+	ADX85045.1	cds-ADX85045.1	No description	+	CDS	Name match	0	4.39584e-10	6.82889e-09	2.31697	2.27724
ADX85046.1	CP002425.1	945199	947424	+	ADX85046.1	cds-ADX85046.1	No description	+	CDS	Name match	0	6.19661e-07	6.36821e-06	1.98583	1.94678
ADX85057.1	CP002425.1	954409	954744	+	ADX85057.1	cds-ADX85057.1	No description	+	CDS	Name match	0	9.11969e-11	1.58921e-09	2.15039	2.12087
ADX85058.1	CP002425.1	954727	954993	-	ADX85058.1	cds-ADX85058.1	No description	-	CDS	Name match	0	0.000129608	0.000916271	1.93266	1.87238
ADX85059.1	CP002425.1	955041	955208	+	ADX85059.1	cds-ADX85059.1	No description	+	CDS	Name match	0	5.40206e-05	0.000422707	4.21309	3.71764
ADX85060.1	CP002425.1	955221	955598	-	ADX85060.1	cds-ADX85060.1	No description	-	CDS	Name match	0	0	0	3.7466	3.72493
ADX85067.1	CP002425.1	959010	959393	+	ADX85067.1	cds-ADX85067.1	No description	+	CDS	Name match	0	1.42551e-22	5.71345e-21	-2.47946	-2.45946
ADX85068.1	CP002425.1	959591	959896	-	ADX85068.1	cds-ADX85068.1	No description	-	CDS	Name match	0	0.00498428	0.0241852	-1.47146	-1.42209
ADX85072.1	CP002425.1	961568	965393	+	ADX85072.1	cds-ADX85072.1	No description	+	CDS	Name match	0	1.70547e-11	3.4875e-10	-1.63632	-1.62418
ADX85075.1	CP002425.1	966092	967234	-	ADX85075.1	cds-ADX85075.1	No description	-	CDS	Name match	0	0.00513851	0.0248734	-1.7116	-1.63453
ADX85076.1	CP002425.1	967245	968677	-	ADX85076.1	cds-ADX85076.1	No description	-	CDS	Name match	0	0.000294121	0.0019713	-1.78208	-1.72923
ADX85084.1	CP002425.1	973170	977550	-	ADX85084.1	cds-ADX85084.1	No description	-	CDS	Name match	0	6.12602e-05	0.000470366	-1.3574	-1.338
ADX85087.1	CP002425.1	977616	978953	+	ADX85087.1	cds-ADX85087.1	No description	+	CDS	Name match	0	0.0034578	0.0175874	-1.77133	-1.69303
ADX85091.1	CP002425.1	980936	982855	+	ADX85091.1	cds-ADX85091.1	No description	+	CDS	Name match	0	1.33304e-07	1.46781e-06	-1.48576	-1.47101
ADX85098.1	CP002425.1	986599	987669	-	ADX85098.1	cds-ADX85098.1	No description	-	CDS	Name match	0	4.96162e-10	7.64852e-09	3.88132	3.70125
ADX85101.1	CP002425.1	989411	990052	+	ADX85101.1	cds-ADX85101.1	No description	+	CDS	Name match	0	0.000501764	0.00318207	1.84616	1.78271
ADX85106.1	CP002425.1	992353	993879	-	ADX85106.1	cds-ADX85106.1	No description	-	CDS	Name match	0	0.00786557	0.0353422	3.5958	2.93641
ADX85108.1	CP002425.1	996269	998563	+	ADX85108.1	cds-ADX85108.1	No description	+	CDS	Name match	0	7.18761e-11	1.29765e-09	-1.7701	-1.75375
ADX85111.1	CP002425.1	999523	1002144	-	ADX85111.1	cds-ADX85111.1	No description	-	CDS	Name match	0	0.00772704	0.0348798	-1.26209	-1.22728
ADX85127.1	CP002425.1	1010109	1010657	+	ADX85127.1	cds-ADX85127.1	No description	+	CDS	Name match	0	0.00870664	0.0385168	3.26057	2.73362
ADX85132.1	CP002425.1	1016724	1018656	-	ADX85132.1	cds-ADX85132.1	No description	-	CDS	Name match	0	0.00179491	0.00989341	1.44478	1.40669
ADX85148.1	CP002425.1	1031226	1032320	+	ADX85148.1	cds-ADX85148.1	No description	+	CDS	Name match	0	0.000475483	0.00305176	-2.68185	-2.49849
ADX85152.1	CP002425.1	1042163	1043937	-	ADX85152.1	cds-ADX85152.1	No description	-	CDS	Name match	0	0.00120005	0.00697072	-1.40842	-1.37555
ADX85154.1	CP002425.1	1043939	1046196	-	ADX85154.1	cds-ADX85154.1	No description	-	CDS	Name match	0	6.01568e-12	1.32477e-10	1.18219	1.17779
ADX85156.1	CP002425.1	1046440	1047378	-	ADX85156.1	cds-ADX85156.1	No description	-	CDS	Name match	0	0.0111541	0.0473123	3.91586	3.03994
ADX85157.1	CP002425.1	1047466	1049702	+	ADX85157.1	cds-ADX85157.1	No description	+	CDS	Name match	0	2.02068e-05	0.000172316	3.70395	3.38564
ADX85159.1	CP002425.1	1049744	1050115	+	ADX85159.1	cds-ADX85159.1	No description	+	CDS	Name match	0	0.00686164	0.0319043	2.80487	2.4691
ADX85178.1	CP002425.1	1068224	1068406	-	ADX85178.1	cds-ADX85178.1	No description	-	CDS	Name match	0	0.0119007	0.0499979	1.2804	1.23981
ADX85184.1	CP002425.1	1073403	1076161	-	ADX85184.1	cds-ADX85184.1	No description	-	CDS	Name match	0	6.57016e-09	8.7196e-08	-2.15881	-2.12173
ADX85186.1	CP002425.1	1076190	1078573	-	ADX85186.1	cds-ADX85186.1	No description	-	CDS	Name match	0	4.23422e-06	3.85699e-05	-1.60412	-1.57984
ADX85189.1	CP002425.1	1078962	1081757	+	ADX85189.1	cds-ADX85189.1	No description	+	CDS	Name match	0	7.33773e-08	8.49989e-07	-2.24936	-2.20089
ADX85192.1	CP002425.1	1085723	1086016	+	ADX85192.1	cds-ADX85192.1	No description	+	CDS	Name match	0	1.02869e-09	1.51581e-08	-2.77746	-2.70703
ADX85200.1	CP002425.1	1091138	1092223	+	ADX85200.1	cds-ADX85200.1	No description	+	CDS	Name match	0	1.78739e-08	2.2248e-07	-2.89468	-2.80189
ADX85201.1	CP002425.1	1092311	1092883	+	ADX85201.1	cds-ADX85201.1	No description	+	CDS	Name match	0	0.00241296	0.0127588	-1.98411	-1.88282
ADX85222.1	CP002425.1	1109622	1109990	-	ADX85222.1	cds-ADX85222.1	No description	-	CDS	Name match	0	0.00963805	0.0418973	-1.24171	-1.20663
ADX85223.1	CP002425.1	1110044	1112560	-	ADX85223.1	cds-ADX85223.1	No description	-	CDS	Name match	0	1.12104e-44	1.03136e-42	-3.47065	-3.44403
ADX85225.1	CP002425.1	1113270	1115865	-	ADX85225.1	cds-ADX85225.1	No description	-	CDS	Name match	0	5.24507e-31	3.28473e-29	-1.61094	-1.607
ADX85227.1	CP002425.1	1115931	1116677	-	ADX85227.1	cds-ADX85227.1	No description	-	CDS	Name match	0	2.43323e-05	0.000204882	-1.72912	-1.69323
ADX85228.1	CP002425.1	1116694	1117695	-	ADX85228.1	cds-ADX85228.1	No description	-	CDS	Name match	0	0.000317187	0.00211177	-1.94792	-1.87861
ADX85245.1	CP002425.1	1131019	1133108	-	ADX85245.1	cds-ADX85245.1	No description	-	CDS	Name match	0	2.43485e-11	4.87944e-10	-2.10776	-2.08156
ADX85253.1	CP002425.1	1136647	1139175	+	ADX85253.1	cds-ADX85253.1	No description	+	CDS	Name match	0	3.12544e-07	3.31396e-06	-1.75834	-1.73248
ADX85266.1	CP002425.1	1148376	1150778	-	ADX85266.1	cds-ADX85266.1	No description	-	CDS	Name match	0	2.23978e-06	2.12726e-05	-1.38379	-1.36898
ADX85267.1	CP002425.1	1150853	1151518	-	ADX85267.1	cds-ADX85267.1	No description	-	CDS	Name match	0	0.00131422	0.00756809	-1.5962	-1.54799
ADX85281.1	CP002425.1	1164429	1166111	+	ADX85281.1	cds-ADX85281.1	No description	+	CDS	Name match	0	7.43603e-12	1.61976e-10	0.911216	0.909181
ADX85282.1	CP002425.1	1166100	1166471	-	ADX85282.1	cds-ADX85282.1	No description	-	CDS	Name match	0	0.00198803	0.0107676	1.34328	1.31198
ADX85315.1	CP002425.1	1193267	1195183	-	ADX85315.1	cds-ADX85315.1	No description	-	CDS	Name match	0	0.0110345	0.0469492	-0.699515	-0.692877
ADX85334.1	CP002425.1	1209321	1209971	+	ADX85334.1	cds-ADX85334.1	No description	+	CDS	Name match	0	5.18358e-05	0.000410589	-1.4546	-1.43124
ADX85338.1	CP002425.1	1211454	1212179	+	ADX85338.1	cds-ADX85338.1	No description	+	CDS	Name match	0	0.00998869	0.0431408	-0.787404	-0.778212
ADX85339.1	CP002425.1	1212197	1212898	+	ADX85339.1	cds-ADX85339.1	No description	+	CDS	Name match	0	0.000900962	0.00545005	-1.47291	-1.43717
ADX85340.1	CP002425.1	1212901	1214347	+	ADX85340.1	cds-ADX85340.1	No description	+	CDS	Name match	0	1.95542e-07	2.10681e-06	-2.2234	-2.17336
ADX85342.1	CP002425.1	1214350	1215177	+	ADX85342.1	cds-ADX85342.1	No description	+	CDS	Name match	0	0.00012485	0.000890392	-2.29788	-2.19875
ADX85348.1	CP002425.1	1217309	1219519	+	ADX85348.1	cds-ADX85348.1	No description	+	CDS	Name match	0	4.73197e-35	3.26995e-33	-2.85489	-2.83575
ADX85349.1	CP002425.1	1219526	1220254	+	ADX85349.1	cds-ADX85349.1	No description	+	CDS	Name match	0	3.67746e-07	3.85844e-06	-3.21521	-3.06294
ADX85353.1	CP002425.1	1223625	1227313	+	ADX85353.1	cds-ADX85353.1	No description	+	CDS	Name match	0	0.000393697	0.00256159	-1.60797	-1.56723
ADX85355.1	CP002425.1	1227364	1228419	+	ADX85355.1	cds-ADX85355.1	No description	+	CDS	Name match	0	1.56224e-09	2.26865e-08	-3.79603	-3.61981
ADX85356.1	CP002425.1	1228426	1229229	+	ADX85356.1	cds-ADX85356.1	No description	+	CDS	Name match	0	7.10974e-08	8.28367e-07	-2.87396	-2.77502
ADX85365.1	CP002425.1	1232667	1233083	+	ADX85365.1	cds-ADX85365.1	No description	+	CDS	Name match	0	0.00915954	0.040078	-1.42478	-1.37294
ADX85366.1	CP002425.1	1233089	1233448	+	ADX85366.1	cds-ADX85366.1	No description	+	CDS	Name match	0	0.00693495	0.0321705	-1.71229	-1.62965
ADX85367.1	CP002425.1	1233455	1234174	+	ADX85367.1	cds-ADX85367.1	No description	+	CDS	Name match	0	0.00159642	0.00893638	-1.63452	-1.58099
ADX85368.1	CP002425.1	1234176	1234715	+	ADX85368.1	cds-ADX85368.1	No description	+	CDS	Name match	0	0.00644147	0.0303112	-1.71896	-1.63685
ADX85370.1	CP002425.1	1234892	1235293	+	ADX85370.1	cds-ADX85370.1	No description	+	CDS	Name match	0	0.00192932	0.0105064	-1.73276	-1.6671
ADX85371.1	CP002425.1	1235305	1236718	+	ADX85371.1	cds-ADX85371.1	No description	+	CDS	Name match	0	9.24405e-07	9.12566e-06	-1.61658	-1.5947
ADX85374.1	CP002425.1	1236721	1237311	+	ADX85374.1	cds-ADX85374.1	No description	+	CDS	Name match	0	0.00121886	0.00705954	-1.87879	-1.80213
ADX85375.1	CP002425.1	1237313	1237957	+	ADX85375.1	cds-ADX85375.1	No description	+	CDS	Name match	0	1.44043e-05	0.00012336	-2.29317	-2.21525
ADX85376.1	CP002425.1	1237964	1238440	+	ADX85376.1	cds-ADX85376.1	No description	+	CDS	Name match	0	0.000330871	0.00218834	-2.49656	-2.35409
ADX85378.1	CP002425.1	1238893	1240302	+	ADX85378.1	cds-ADX85378.1	No description	+	CDS	Name match	0	3.66201e-09	5.06115e-08	-1.79983	-1.7789
ADX85379.1	CP002425.1	1240305	1240892	+	ADX85379.1	cds-ADX85379.1	No description	+	CDS	Name match	0	2.89978e-06	2.71549e-05	-2.41785	-2.33924
ADX85388.1	CP002425.1	1245049	1245402	-	ADX85388.1	cds-ADX85388.1	No description	-	CDS	Name match	0	0.00322131	0.0164681	1.84536	1.75826
ADX85402.1	CP002425.1	1259482	1261355	-	ADX85402.1	cds-ADX85402.1	No description	-	CDS	Name match	0	0.00184411	0.0100989	2.28239	2.13711
ADX85431.1	CP002425.1	1281989	1282525	+	ADX85431.1	cds-ADX85431.1	No description	+	CDS	Name match	0	0.00224355	0.0119577	2.51228	2.3148
ADX85444.1	CP002425.1	1297026	1301419	-	ADX85444.1	cds-ADX85444.1	No description	-	CDS	Name match	0	0.000965667	0.00575951	-1.07335	-1.05919
ADX85448.1	CP002425.1	1301431	1302132	-	ADX85448.1	cds-ADX85448.1	No description	-	CDS	Name match	0	0.0104434	0.0448148	-3.34412	-2.78342
ADX85455.1	CP002425.1	1306140	1307150	+	ADX85455.1	cds-ADX85455.1	No description	+	CDS	Name match	0	0.000100414	0.000739816	1.20016	1.18588
ADX85470.1	CP002425.1	1315499	1317019	+	ADX85470.1	cds-ADX85470.1	No description	+	CDS	Name match	0	3.43881e-07	3.62704e-06	-1.15785	-1.15035
ADX85474.1	CP002425.1	1319209	1323299	-	ADX85474.1	cds-ADX85474.1	No description	-	CDS	Name match	0	0.00013834	0.000969347	-1.27175	-1.25409
ADX85483.1	CP002425.1	1325853	1328687	-	ADX85483.1	cds-ADX85483.1	No description	-	CDS	Name match	0	0.000481696	0.0030645	-1.3202	-1.29676
ADX85494.1	CP002425.1	1335474	1338541	+	ADX85494.1	cds-ADX85494.1	No description	+	CDS	Name match	0	1.1231e-08	1.44275e-07	-1.37511	-1.3651
ADX85499.1	CP002425.1	1340571	1342186	-	ADX85499.1	cds-ADX85499.1	No description	-	CDS	Name match	0	0.000511332	0.00322236	0.831046	0.825077
ADX85504.1	CP002425.1	1344362	1348314	-	ADX85504.1	cds-ADX85504.1	No description	-	CDS	Name match	0	3.64001e-06	3.34726e-05	-0.947314	-0.942326
ADX85510.1	CP002425.1	1349284	1351389	+	ADX85510.1	cds-ADX85510.1	No description	+	CDS	Name match	0	1.41547e-11	2.9859e-10	-2.36116	-2.32532
ADX85511.1	CP002425.1	1351378	1353099	-	ADX85511.1	cds-ADX85511.1	No description	-	CDS	Name match	0	0.00625648	0.0297108	-1.95712	-1.83873
ADX85515.1	CP002425.1	1355024	1355940	+	ADX85515.1	cds-ADX85515.1	No description	+	CDS	Name match	0	0.00147169	0.00835485	-1.28609	-1.26005
ADX85517.1	CP002425.1	1356020	1358671	-	ADX85517.1	cds-ADX85517.1	No description	-	CDS	Name match	0	0.00429647	0.0210517	-0.962491	-0.948859
ADX85521.1	CP002425.1	1361749	1364418	+	ADX85521.1	cds-ADX85521.1	No description	+	CDS	Name match	0	0.00663679	0.0310026	-0.881698	-0.870091
ADX85531.1	CP002425.1	1371154	1371768	+	ADX85531.1	cds-ADX85531.1	No description	+	CDS	Name match	0	0.000108809	0.000790047	5.04472	4.21974
ADX85532.1	CP002425.1	1372809	1373345	-	ADX85532.1	cds-ADX85532.1	No description	-	CDS	Name match	0	8.22391e-11	1.45847e-09	2.09115	2.0641
ADX85539.1	CP002425.1	1380716	1381096	+	ADX85539.1	cds-ADX85539.1	No description	+	CDS	Name match	0	0.00347593	0.0176349	3.80367	3.15194
ADX85540.1	CP002425.1	1381507	1382164	+	ADX85540.1	cds-ADX85540.1	No description	+	CDS	Name match	0	0.000249294	0.00168779	2.54177	2.39613
ADX85554.1	CP002425.1	1391102	1391545	+	ADX85554.1	cds-ADX85554.1	No description	+	CDS	Name match	0	0.00212545	0.01145	2.73515	2.48722
ADX85583.1	CP002425.1	1417189	1417527	-	ADX85583.1	cds-ADX85583.1	No description	-	CDS	Name match	0	1.72303e-20	6.16597e-19	1.70948	1.70217
ADX85605.1	CP002425.1	1437188	1438078	+	ADX85605.1	cds-ADX85605.1	No description	+	CDS	Name match	0	0.000509199	0.00321904	-1.21449	-1.19603
ADX85607.1	CP002425.1	1438389	1438739	+	ADX85607.1	cds-ADX85607.1	No description	+	CDS	Name match	0	2.06727e-07	2.21541e-06	1.95484	1.92045
ADX85619.1	CP002425.1	1446858	1447787	+	ADX85619.1	cds-ADX85619.1	No description	+	CDS	Name match	0	1.17135e-24	5.21642e-23	2.19828	2.18558
ADX85620.1	CP002425.1	1447777	1448079	-	ADX85620.1	cds-ADX85620.1	No description	-	CDS	Name match	0	1.86929e-17	5.59114e-16	2.95499	2.9106
ADX85633.1	CP002425.1	1455667	1457859	+	ADX85633.1	cds-ADX85633.1	No description	+	CDS	Name match	0	0.00333283	0.0169949	0.990264	0.976215
ADX85645.1	CP002425.1	1463633	1467352	-	ADX85645.1	cds-ADX85645.1	No description	-	CDS	Name match	0	1.6409e-09	2.34883e-08	-2.51612	-2.4621
ADX85646.1	CP002425.1	1467376	1470896	+	ADX85646.1	cds-ADX85646.1	No description	+	CDS	Name match	0	7.29833e-10	1.1044e-08	-1.60441	-1.59076
ADX85651.1	CP002425.1	1472246	1474547	-	ADX85651.1	cds-ADX85651.1	No description	-	CDS	Name match	0	7.14741e-07	7.30786e-06	-1.75247	-1.72523
ADX85656.1	CP002425.1	1475490	1477467	-	ADX85656.1	cds-ADX85656.1	No description	-	CDS	Name match	0	0.00268308	0.0139659	-1.38786	-1.35136
ADX85660.1	CP002425.1	1479588	1480346	-	ADX85660.1	cds-ADX85660.1	No description	-	CDS	Name match	0	0.00362364	0.0182916	-1.7718	-1.69275
ADX85669.1	CP002425.1	1486644	1489382	+	ADX85669.1	cds-ADX85669.1	No description	+	CDS	Name match	0	5.9999e-05	0.000465177	1.75834	1.71667
ADX85674.1	CP002425.1	1491473	1493653	-	ADX85674.1	cds-ADX85674.1	No description	-	CDS	Name match	0	0.000150886	0.00104992	1.85092	1.79668
ADX85676.1	CP002425.1	1495096	1498785	-	ADX85676.1	cds-ADX85676.1	No description	-	CDS	Name match	0	5.29483e-11	9.91667e-10	-0.894946	-0.892845
ADX85680.1	CP002425.1	1501619	1503178	+	ADX85680.1	cds-ADX85680.1	No description	+	CDS	Name match	0	0.00130041	0.00751016	-1.18416	-1.16421
ADX85685.1	CP002425.1	1508436	1509959	-	ADX85685.1	cds-ADX85685.1	No description	-	CDS	Name match	0	0.00655741	0.0307753	-1.33015	-1.29111
ADX85700.1	CP002425.1	1522914	1524895	-	ADX85700.1	cds-ADX85700.1	No description	-	CDS	Name match	0	7.92521e-06	6.9645e-05	-2.33624	-2.25854
ADX85709.1	CP002425.1	1528590	1529645	+	ADX85709.1	cds-ADX85709.1	No description	+	CDS	Name match	0	0.00131952	0.00757682	-1.11507	-1.09833
ADX85712.1	CP002425.1	1531353	1531861	+	ADX85712.1	cds-ADX85712.1	No description	+	CDS	Name match	0	0.00521869	0.0252006	0.629629	0.625607
ADX85714.1	CP002425.1	1531865	1532799	+	ADX85714.1	cds-ADX85714.1	No description	+	CDS	Name match	0	0.00307545	0.0158031	0.713403	0.7082
ADX85722.1	CP002425.1	1535787	1537456	+	ADX85722.1	cds-ADX85722.1	No description	+	CDS	Name match	0	2.51824e-06	2.36927e-05	-1.09247	-1.08508
ADX85725.1	CP002425.1	1538048	1540750	+	ADX85725.1	cds-ADX85725.1	No description	+	CDS	Name match	0	0.00164197	0.00914028	-1.34301	-1.31284
ADX85730.1	CP002425.1	1546756	1552563	-	ADX85730.1	cds-ADX85730.1	No description	-	CDS	Name match	0	4.732e-07	4.93902e-06	-1.85433	-1.82313
ADX85734.1	CP002425.1	1552855	1556978	-	ADX85734.1	cds-ADX85734.1	No description	-	CDS	Name match	0	3.88762e-10	6.08656e-09	-2.12346	-2.09304
ADX85745.1	CP002425.1	1561343	1561978	-	ADX85745.1	cds-ADX85745.1	No description	-	CDS	Name match	0	6.27271e-08	7.39442e-07	-1.56829	-1.55181
ADX85759.1	CP002425.1	1574172	1575212	-	ADX85759.1	cds-ADX85759.1	No description	-	CDS	Name match	0	0.00095087	0.00570522	-1.82416	-1.75665
ADX85760.1	CP002425.1	1575213	1576968	-	ADX85760.1	cds-ADX85760.1	No description	-	CDS	Name match	0	8.42557e-09	1.10358e-07	-1.22906	-1.22203
ADX85766.1	CP002425.1	1580097	1581631	+	ADX85766.1	cds-ADX85766.1	No description	+	CDS	Name match	0	4.76237e-06	4.31846e-05	-2.29225	-2.222
ADX85775.1	CP002425.1	1587158	1588306	+	ADX85775.1	cds-ADX85775.1	No description	+	CDS	Name match	0	0.00248322	0.0130613	-0.823931	-0.816274
ADX85779.1	CP002425.1	1589237	1590862	+	ADX85779.1	cds-ADX85779.1	No description	+	CDS	Name match	0	0.00457479	0.0223063	1.45787	1.41066
ADX85780.1	CP002425.1	1590859	1592517	-	ADX85780.1	cds-ADX85780.1	No description	-	CDS	Name match	0	1.15734e-38	8.59006e-37	1.88825	1.88323
ADX85790.1	CP002425.1	1599002	1600183	-	ADX85790.1	cds-ADX85790.1	No description	-	CDS	Name match	0	0.00761243	0.0345143	-2.19653	-2.02498
ADX85802.1	CP002425.1	1606991	1608570	+	ADX85802.1	cds-ADX85802.1	No description	+	CDS	Name match	0	1.69183e-08	2.13234e-07	1.85813	1.83299
ADX85811.1	CP002425.1	1614123	1615097	+	ADX85811.1	cds-ADX85811.1	No description	+	CDS	Name match	0	8.95544e-07	8.92871e-06	-1.58452	-1.56396
ADX85816.1	CP002425.1	1618719	1620128	-	ADX85816.1	cds-ADX85816.1	No description	-	CDS	Name match	0	1.52978e-10	2.59804e-09	-2.25545	-2.22064
ADX85817.1	CP002425.1	1620129	1621136	-	ADX85817.1	cds-ADX85817.1	No description	-	CDS	Name match	0	7.49465e-06	6.61642e-05	-1.54481	-1.52192
ADX85820.1	CP002425.1	1622311	1623381	-	ADX85820.1	cds-ADX85820.1	No description	-	CDS	Name match	0	0.00715192	0.0330241	-2.7017	-2.40303
ADX85822.1	CP002425.1	1625964	1627712	+	ADX85822.1	cds-ADX85822.1	No description	+	CDS	Name match	0	0	0	-3.52123	-3.51126
ADX85825.1	CP002425.1	1629215	1630642	-	ADX85825.1	cds-ADX85825.1	No description	-	CDS	Name match	0	1.18381e-05	0.000101818	-1.66115	-1.63151
ADX85830.1	CP002425.1	1632224	1634026	-	ADX85830.1	cds-ADX85830.1	No description	-	CDS	Name match	0	0.000129295	0.000916271	-2.03611	-1.96603
ADX85831.1	CP002425.1	1634410	1641866	+	ADX85831.1	cds-ADX85831.1	No description	+	CDS	Name match	0	3.61452e-28	1.85731e-26	-2.3917	-2.3775
ADX85836.1	CP002425.1	1642332	1642628	+	ADX85836.1	cds-ADX85836.1	No description	+	CDS	Name match	0	0.00967332	0.0419596	-2.27619	-2.07551
ADX85837.1	CP002425.1	1642642	1643085	+	ADX85837.1	cds-ADX85837.1	No description	+	CDS	Name match	0	0.00227611	0.012099	-1.48541	-1.44226
ADX85839.1	CP002425.1	1643714	1644295	+	ADX85839.1	cds-ADX85839.1	No description	+	CDS	Name match	0	0.00979519	0.0423965	-1.1924	-1.16113
ADX85840.1	CP002425.1	1644341	1645648	+	ADX85840.1	cds-ADX85840.1	No description	+	CDS	Name match	0	2.13063e-14	5.40478e-13	-1.43632	-1.42994
ADX85841.1	CP002425.1	1645675	1645983	+	ADX85841.1	cds-ADX85841.1	No description	+	CDS	Name match	0	0.000105949	0.000772083	-2.14748	-2.06761
ADX85867.1	CP002425.1	1669981	1671588	+	ADX85867.1	cds-ADX85867.1	No description	+	CDS	Name match	0	0.00678905	0.0316401	-1.71123	-1.62919
ADX85877.1	CP002425.1	1679592	1680293	+	ADX85877.1	cds-ADX85877.1	No description	+	CDS	Name match	0	1.20453e-06	1.18327e-05	-1.22911	-1.21923
ADX85878.1	CP002425.1	1680338	1681027	+	ADX85878.1	cds-ADX85878.1	No description	+	CDS	Name match	0	0.00369561	0.018515	-1.76757	-1.68865
ADX85894.1	CP002425.1	1695952	1698261	-	ADX85894.1	cds-ADX85894.1	No description	-	CDS	Name match	0	5.37424e-14	1.31341e-12	-1.58532	-1.57647
ADX85899.1	CP002425.1	1700376	1701665	-	ADX85899.1	cds-ADX85899.1	No description	-	CDS	Name match	0	6.28539e-05	0.000478933	-1.44128	-1.41804
ADX85900.1	CP002425.1	1701667	1702179	-	ADX85900.1	cds-ADX85900.1	No description	-	CDS	Name match	0	0.0036026	0.0182313	-1.68931	-1.62046
ADX85903.1	CP002425.1	1703194	1704825	+	ADX85903.1	cds-ADX85903.1	No description	+	CDS	Name match	0	0.00563279	0.027005	-1.19185	-1.16457
ADX85910.1	CP002425.1	1710403	1714345	-	ADX85910.1	cds-ADX85910.1	No description	-	CDS	Name match	0	0.000105441	0.000771181	-1.22621	-1.2109
ADX85915.1	CP002425.1	1714412	1715627	-	ADX85915.1	cds-ADX85915.1	No description	-	CDS	Name match	0	0.00108034	0.00638645	-1.37353	-1.34356
ADX85917.1	CP002425.1	1715629	1716687	-	ADX85917.1	cds-ADX85917.1	No description	-	CDS	Name match	0	6.76068e-05	0.000509338	-2.02425	-1.96046
ADX85943.1	CP002425.1	1739804	1740244	+	ADX85943.1	cds-ADX85943.1	No description	+	CDS	Name match	0	4.91e-07	5.09826e-06	-3.08062	-2.94304
ADX85944.1	CP002425.1	1740259	1740663	+	ADX85944.1	cds-ADX85944.1	No description	+	CDS	Name match	0	0.0102745	0.0441846	-4.83821	-3.35632
ADX85955.1	CP002425.1	1749842	1751047	-	ADX85955.1	cds-ADX85955.1	No description	-	CDS	Name match	0	0.000476647	0.00305176	-1.46218	-1.43052
ADX85959.1	CP002425.1	1754283	1755680	-	ADX85959.1	cds-ADX85959.1	No description	-	CDS	Name match	0	0.000469645	0.00302626	-2.35697	-2.23002
ADX85962.1	CP002425.1	1757372	1758502	+	ADX85962.1	cds-ADX85962.1	No description	+	CDS	Name match	0	2.57629e-20	9.05768e-19	-2.51439	-2.49106
ADX85963.1	CP002425.1	1758503	1758697	+	ADX85963.1	cds-ADX85963.1	No description	+	CDS	Name match	0	7.82936e-05	0.000585449	-2.79377	-2.6298
ADX85980.1	CP002425.1	1776362	1776862	+	ADX85980.1	cds-ADX85980.1	No description	+	CDS	Name match	0	0.00389382	0.0193149	-1.97009	-1.86115
ADX85981.1	CP002425.1	1776873	1777800	+	ADX85981.1	cds-ADX85981.1	No description	+	CDS	Name match	0	3.64123e-06	3.34726e-05	-1.81352	-1.77906
ADX85983.1	CP002425.1	1777812	1779821	+	ADX85983.1	cds-ADX85983.1	No description	+	CDS	Name match	0	4.65395e-05	0.0003701	-1.03512	-1.02673
ADX85995.1	CP002425.1	1786895	1787335	-	ADX85995.1	cds-ADX85995.1	No description	-	CDS	Name match	0	1.38104e-07	1.51235e-06	4.19531	3.88845
ADX86007.1	CP002425.1	1799507	1799896	-	ADX86007.1	cds-ADX86007.1	No description	-	CDS	Name match	0	0	0	3.11476	3.10192
ADX86008.1	CP002425.1	1800145	1800309	+	ADX86008.1	cds-ADX86008.1	No description	+	CDS	Name match	0	0	0	4.70362	4.68047
ADX86009.1	CP002425.1	1800341	1801087	+	ADX86009.1	cds-ADX86009.1	No description	+	CDS	Name match	0	9.46835e-16	2.63662e-14	2.27369	2.25088
ADX86010.1	CP002425.1	1801058	1801252	-	ADX86010.1	cds-ADX86010.1	No description	-	CDS	Name match	0	1.03855e-08	1.34274e-07	2.92577	2.83236
ADX86012.1	CP002425.1	1801546	1802604	-	ADX86012.1	cds-ADX86012.1	No description	-	CDS	Name match	0	4.24385e-21	1.63552e-19	-2.47466	-2.4533
ADX86013.1	CP002425.1	1802615	1804384	-	ADX86013.1	cds-ADX86013.1	No description	-	CDS	Name match	0	3.16005e-32	2.04282e-30	-3.07424	-3.0482
ADX86016.1	CP002425.1	1806015	1807727	-	ADX86016.1	cds-ADX86016.1	No description	-	CDS	Name match	0	0.0064434	0.0303112	-1.50011	-1.44484
ADX86021.1	CP002425.1	1810858	1811355	+	ADX86021.1	cds-ADX86021.1	No description	+	CDS	Name match	0	0.000824535	0.00502239	3.54142	3.10883
ADX86023.1	CP002425.1	1812286	1814141	-	ADX86023.1	cds-ADX86023.1	No description	-	CDS	Name match	0	0.00184441	0.0100989	-1.37568	-1.34258
ADX86071.1	CP002425.1	1856585	1857565	-	ADX86071.1	cds-ADX86071.1	No description	-	CDS	Name match	0	0.00110843	0.00651408	-0.715446	-0.711118
ADX86085.1	CP002425.1	1870605	1871861	-	ADX86085.1	cds-ADX86085.1	No description	-	CDS	Name match	0	0.000595115	0.00368089	1.44704	1.41526
ADX86089.1	CP002425.1	1876627	1876815	+	ADX86089.1	cds-ADX86089.1	No description	+	CDS	Name match	0	3.31127e-42	2.8856e-40	3.10787	3.08754
ADX86090.1	CP002425.1	1876812	1877192	-	ADX86090.1	cds-ADX86090.1	No description	-	CDS	Name match	0	2.51734e-06	2.36927e-05	1.79163	1.75937
ADX86093.1	CP002425.1	1879479	1881437	-	ADX86093.1	cds-ADX86093.1	No description	-	CDS	Name match	0	0.011167	0.0473123	0.998097	0.97894
ADX86102.1	CP002425.1	1890417	1892159	+	ADX86102.1	cds-ADX86102.1	No description	+	CDS	Name match	0	3.0655e-16	8.7761e-15	2.86965	2.82566
ADX86107.1	CP002425.1	1895443	1896990	-	ADX86107.1	cds-ADX86107.1	No description	-	CDS	Name match	0	5.47067e-42	4.56842e-40	-3.97239	-3.93005
ADX86112.1	CP002425.1	1899561	1900961	+	ADX86112.1	cds-ADX86112.1	No description	+	CDS	Name match	0	4.62842e-05	0.000369536	-1.03543	-1.02704
ADX86116.1	CP002425.1	1904722	1906137	+	ADX86116.1	cds-ADX86116.1	No description	+	CDS	Name match	0	7.84358e-07	7.93866e-06	-1.48194	-1.46526
ADX86119.1	CP002425.1	1909367	1909852	+	ADX86119.1	cds-ADX86119.1	No description	+	CDS	Name match	0	0	0	6.02192	6.006
ADX86120.1	CP002425.1	1909873	1910157	-	ADX86120.1	cds-ADX86120.1	No description	-	CDS	Name match	0	7.18986e-10	1.09988e-08	3.07251	2.97905
ADX86129.1	CP002425.1	1916594	1917252	+	ADX86129.1	cds-ADX86129.1	No description	+	CDS	Name match	0	1.5713e-06	1.51389e-05	1.49127	1.47331
ADX86145.1	CP002425.1	1928367	1930801	+	ADX86145.1	cds-ADX86145.1	No description	+	CDS	Name match	0	2.21018e-06	2.11923e-05	-2.34536	-2.27504
ADX86151.1	CP002425.1	1934117	1934425	-	ADX86151.1	cds-ADX86151.1	No description	-	CDS	Name match	0	9.243e-05	0.000686036	1.62527	1.59048
ADX86154.1	CP002425.1	1936733	1937755	+	ADX86154.1	cds-ADX86154.1	No description	+	CDS	Name match	0	6.98479e-20	2.37246e-18	-4.97826	-4.80398
ADX86162.1	CP002425.1	1945031	1946401	-	ADX86162.1	cds-ADX86162.1	No description	-	CDS	Name match	0	0.00554719	0.0266585	-1.44413	-1.39632
ADX86175.1	CP002425.1	1953362	1955405	+	ADX86175.1	cds-ADX86175.1	No description	+	CDS	Name match	0	1.3309e-07	1.46781e-06	-2.34208	-2.28532
ADX86181.1	CP002425.1	1961642	1962763	+	ADX86181.1	cds-ADX86181.1	No description	+	CDS	Name match	0	9.14131e-39	7.04584e-37	-3.64467	-3.60905
ADX86182.1	CP002425.1	1962799	1964133	+	ADX86182.1	cds-ADX86182.1	No description	+	CDS	Name match	0	0.00632863	0.0299117	-1.59999	-1.53357
ADX86183.1	CP002425.1	1964130	1965431	-	ADX86183.1	cds-ADX86183.1	No description	-	CDS	Name match	0	2.64702e-11	5.25211e-10	1.68666	1.67311
ADX86184.1	CP002425.1	1965761	1967185	+	ADX86184.1	cds-ADX86184.1	No description	+	CDS	Name match	0	5.63186e-18	1.71004e-16	-2.55982	-2.53177
ADX86185.1	CP002425.1	1967208	1968092	-	ADX86185.1	cds-ADX86185.1	No description	-	CDS	Name match	0	1.1907e-20	4.41881e-19	-2.86544	-2.83166
ADX86186.1	CP002425.1	1968179	1969615	+	ADX86186.1	cds-ADX86186.1	No description	+	CDS	Name match	0	0	0	-4.42145	-4.39628
ADX86187.1	CP002425.1	1969697	1970608	+	ADX86187.1	cds-ADX86187.1	No description	+	CDS	Name match	0	0.00166168	0.00922439	-2.18386	-2.0592
ADX86195.1	CP002425.1	1975882	1976751	-	ADX86195.1	cds-ADX86195.1	No description	-	CDS	Name match	0	2.46521e-05	0.000206706	2.18056	2.10931
ADX86196.1	CP002425.1	1976762	1977037	-	ADX86196.1	cds-ADX86196.1	No description	-	CDS	Name match	0	5.78943e-20	2.00035e-18	3.59593	3.52724
ADX86197.1	CP002425.1	1977258	1978934	+	ADX86197.1	cds-ADX86197.1	No description	+	CDS	Name match	0	1.19457e-12	2.72036e-11	-1.90937	-1.8921
ADX86198.1	CP002425.1	1978965	1980368	+	ADX86198.1	cds-ADX86198.1	No description	+	CDS	Name match	0	1.69267e-11	3.4875e-10	2.42963	2.39026
ADX86199.1	CP002425.1	1980460	1980993	-	ADX86199.1	cds-ADX86199.1	No description	-	CDS	Name match	0	0	0	6.71878	6.6655
ADX86201.1	CP002425.1	1982534	1983259	+	ADX86201.1	cds-ADX86201.1	No description	+	CDS	Name match	0	0.000132903	0.00093452	2.76438	2.59307
ADX86202.1	CP002425.1	1983308	1984960	+	ADX86202.1	cds-ADX86202.1	No description	+	CDS	Name match	0	3.01674e-06	2.81189e-05	1.43324	1.41636
ADX86203.1	CP002425.1	1985043	1985783	+	ADX86203.1	cds-ADX86203.1	No description	+	CDS	Name match	0	0.00215058	0.0115543	2.19556	2.06235
ADX86204.1	CP002425.1	1985780	1986442	-	ADX86204.1	cds-ADX86204.1	No description	-	CDS	Name match	0	0.00171551	0.00949692	1.96188	1.86935
ADX86208.1	CP002425.1	1992054	1994717	-	ADX86208.1	cds-ADX86208.1	No description	-	CDS	Name match	0	1.30004e-10	2.22673e-09	-1.97463	-1.95136
ADX86214.1	CP002425.1	1996807	1997055	+	ADX86214.1	cds-ADX86214.1	No description	+	CDS	Name match	0	0.000916503	0.00551553	-2.72119	-2.51113
ADX86215.1	CP002425.1	1997059	1998925	+	ADX86215.1	cds-ADX86215.1	No description	+	CDS	Name match	0	5.00293e-14	1.23776e-12	-2.79301	-2.74544
ADX86221.1	CP002425.1	2000822	2001487	-	ADX86221.1	cds-ADX86221.1	No description	-	CDS	Name match	0	0.00953766	0.041551	1.23284	1.19856
ADX86224.1	CP002425.1	2004077	2004683	+	ADX86224.1	cds-ADX86224.1	No description	+	CDS	Name match	0	0	0	5.63949	5.58387
ADX86226.1	CP002425.1	2005848	2006627	-	ADX86226.1	cds-ADX86226.1	No description	-	CDS	Name match	0	2.53116e-05	0.000211351	5.318	4.50318
ADX86232.1	CP002425.1	2011444	2012331	-	ADX86232.1	cds-ADX86232.1	No description	-	CDS	Name match	0	3.07736e-09	4.31261e-08	-3.35186	-3.22349
ADX86233.1	CP002425.1	2012338	2013195	-	ADX86233.1	cds-ADX86233.1	No description	-	CDS	Name match	0	7.47028e-11	1.33665e-09	-4.44579	-4.20838
ADX86234.1	CP002425.1	2013199	2015094	-	ADX86234.1	cds-ADX86234.1	No description	-	CDS	Name match	0	0	0	-2.72462	-2.71759
ADX86236.1	CP002425.1	2017270	2017428	+	ADX86236.1	cds-ADX86236.1	No description	+	CDS	Name match	0	0.00144478	0.00822537	6.21564	4.20262
ADX86240.1	CP002425.1	2021374	2023300	-	ADX86240.1	cds-ADX86240.1	No description	-	CDS	Name match	0	0.00742042	0.0340857	-0.626031	-0.621732
ADX86242.1	CP002425.1	2023517	2025358	+	ADX86242.1	cds-ADX86242.1	No description	+	CDS	Name match	0	0.00660553	0.0309287	-0.897707	-0.885483
ADX86244.1	CP002425.1	2026684	2028852	+	ADX86244.1	cds-ADX86244.1	No description	+	CDS	Name match	0	0	0	-2.65366	-2.64793
ADX86249.1	CP002425.1	2034631	2035743	+	ADX86249.1	cds-ADX86249.1	No description	+	CDS	Name match	0	0.000550796	0.00341732	-2.0694	-1.97998
ADX86250.1	CP002425.1	2035745	2038504	+	ADX86250.1	cds-ADX86250.1	No description	+	CDS	Name match	0	2.23411e-06	2.12726e-05	-2.01377	-1.96876
ADX86253.1	CP002425.1	2038659	2040821	+	ADX86253.1	cds-ADX86253.1	No description	+	CDS	Name match	0	6.41711e-15	1.71726e-13	0.970916	0.969015
ADX86259.1	CP002425.1	2046497	2046901	-	ADX86259.1	cds-ADX86259.1	No description	-	CDS	Name match	0	0.00850968	0.0378472	3.26314	2.73768
ADX86266.1	CP002425.1	2056886	2057502	-	ADX86266.1	cds-ADX86266.1	No description	-	CDS	Name match	0	9.62369e-05	0.000711656	3.51632	3.19246
ADX86297.1	CP002425.1	2094540	2096147	+	ADX86297.1	cds-ADX86297.1	No description	+	CDS	Name match	0	3.96572e-06	3.62891e-05	-1.81376	-1.77905
ADX86298.1	CP002425.1	2096193	2097452	+	ADX86298.1	cds-ADX86298.1	No description	+	CDS	Name match	0	0.000157543	0.00108867	-1.69229	-1.65052
ADX86302.1	CP002425.1	2100933	2101505	-	ADX86302.1	cds-ADX86302.1	No description	-	CDS	Name match	0	0.000741652	0.00454517	2.66892	2.47357
ADX86307.1	CP002425.1	2105139	2105450	+	ADX86307.1	cds-ADX86307.1	No description	+	CDS	Name match	0	1.61743e-09	2.33189e-08	2.32507	2.28217
ADX86308.1	CP002425.1	2105412	2105930	-	ADX86308.1	cds-ADX86308.1	No description	-	CDS	Name match	0	1.2547e-08	1.60153e-07	2.1228	2.08609
ADX86310.1	CP002425.1	2107378	2108346	-	ADX86310.1	cds-ADX86310.1	No description	-	CDS	Name match	0	2.73129e-11	5.36618e-10	-3.64229	-3.51184
ADX86320.1	CP002425.1	2116952	2117545	-	ADX86320.1	cds-ADX86320.1	No description	-	CDS	Name match	0	1.84678e-07	2.00052e-06	2.01401	1.97673
ADX86321.1	CP002425.1	2117686	2118441	+	ADX86321.1	cds-ADX86321.1	No description	+	CDS	Name match	0	0.000414163	0.00268603	1.00708	0.99682
ADX86325.1	CP002425.1	2121038	2121478	+	ADX86325.1	cds-ADX86325.1	No description	+	CDS	Name match	0	9.47288e-16	2.63662e-14	7.23032	6.64403
ADX86327.1	CP002425.1	2122357	2124135	-	ADX86327.1	cds-ADX86327.1	No description	-	CDS	Name match	0	0.000329062	0.00218358	2.38736	2.26101
ADX86328.1	CP002425.1	2124201	2124407	+	ADX86328.1	cds-ADX86328.1	No description	+	CDS	Name match	0	9.10303e-07	9.03093e-06	2.53855	2.4558
ADX86332.1	CP002425.1	2126875	2127456	+	ADX86332.1	cds-ADX86332.1	No description	+	CDS	Name match	0	0.000767242	0.00468766	-3.51879	-3.11089
ADX86342.1	CP002425.1	2138786	2141329	+	ADX86342.1	cds-ADX86342.1	No description	+	CDS	Name match	0	0.0029088	0.0149852	2.10773	1.98207
ADX86345.1	CP002425.1	2141627	2142282	-	ADX86345.1	cds-ADX86345.1	No description	-	CDS	Name match	0	6.24567e-05	0.000477722	3.04073	2.83449
ADX86348.1	CP002425.1	2144329	2145087	-	ADX86348.1	cds-ADX86348.1	No description	-	CDS	Name match	0	0.00114283	0.00669658	1.70591	1.64849
ADX86357.1	CP002425.1	2154438	2155280	-	ADX86357.1	cds-ADX86357.1	No description	-	CDS	Name match	0	0.000111647	0.000804822	-3.50842	-3.18968
ADX86358.1	CP002425.1	2155298	2155597	-	ADX86358.1	cds-ADX86358.1	No description	-	CDS	Name match	0	0.00426863	0.0209665	-4.64498	-3.64141
ADX86359.1	CP002425.1	2155604	2156824	-	ADX86359.1	cds-ADX86359.1	No description	-	CDS	Name match	0	4.76443e-09	6.4513e-08	-3.88699	-3.68765
ADX86360.1	CP002425.1	2156925	2159536	+	ADX86360.1	cds-ADX86360.1	No description	+	CDS	Name match	0	2.17667e-18	6.81569e-17	-5.00273	-4.8118
ADX86362.1	CP002425.1	2159547	2160221	+	ADX86362.1	cds-ADX86362.1	No description	+	CDS	Name match	0	0.00202851	0.0109572	-2.7608	-2.51225
ADX86363.1	CP002425.1	2160337	2161466	+	ADX86363.1	cds-ADX86363.1	No description	+	CDS	Name match	0	5.53691e-15	1.52e-13	-3.86429	-3.7502
ADX86378.1	CP002425.1	2172640	2174360	+	ADX86378.1	cds-ADX86378.1	No description	+	CDS	Name match	0	0.00148156	0.00838715	-1.14899	-1.13031
ADX86386.1	CP002425.1	2178897	2179208	+	ADX86386.1	cds-ADX86386.1	No description	+	CDS	Name match	0	2.92404e-05	0.00024214	3.21081	2.98905
ADX86388.1	CP002425.1	2179892	2181892	+	ADX86388.1	cds-ADX86388.1	No description	+	CDS	Name match	0	3.7342e-14	9.35418e-13	-1.9217	-1.90617
ADX86394.1	CP002425.1	2186245	2187588	+	ADX86394.1	cds-ADX86394.1	No description	+	CDS	Name match	0	0.00753311	0.0343441	-1.80034	-1.70298
ADX86398.1	CP002425.1	2189822	2191530	+	ADX86398.1	cds-ADX86398.1	No description	+	CDS	Name match	0	0.00911645	0.0399767	3.05432	2.60734
ADX86417.1	CP002425.1	2207642	2207980	-	ADX86417.1	cds-ADX86417.1	No description	-	CDS	Name match	0	1.61861e-25	7.91144e-24	7.27971	6.8952
ADX86418.1	CP002425.1	2208187	2209440	-	ADX86418.1	cds-ADX86418.1	No description	-	CDS	Name match	0	0.000226963	0.00154181	3.15238	2.88737
ADX86428.1	CP002425.1	2218458	2221329	-	ADX86428.1	cds-ADX86428.1	No description	-	CDS	Name match	0	4.69135e-19	1.51637e-17	-1.5477	-1.54183
ADX86453.1	CP002425.1	2243131	2245169	+	ADX86453.1	cds-ADX86453.1	No description	+	CDS	Name match	0	1.28349e-06	1.25469e-05	2.06937	2.0227
ADX86459.1	CP002425.1	2249151	2249768	+	ADX86459.1	cds-ADX86459.1	No description	+	CDS	Name match	0	0.000525264	0.00328947	3.85089	3.34219
ADX86463.1	CP002425.1	2252926	2253861	-	ADX86463.1	cds-ADX86463.1	No description	-	CDS	Name match	0	0.00380619	0.0190214	5.17359	3.8271
ADX86483.1	CP002425.1	2273673	2276029	+	ADX86483.1	cds-ADX86483.1	No description	+	CDS	Name match	0	0.00010157	0.000745593	1.85302	1.80122
ADX86488.1	CP002425.1	2279120	2279398	+	ADX86488.1	cds-ADX86488.1	No description	+	CDS	Name match	0	3.45667e-08	4.24979e-07	4.76204	4.36728
ADX86495.1	CP002425.1	2285010	2285369	+	ADX86495.1	cds-ADX86495.1	No description	+	CDS	Name match	0	3.00505e-13	7.25558e-12	3.23017	3.15208
ADX86504.1	CP002425.1	2291871	2294673	+	ADX86504.1	cds-ADX86504.1	No description	+	CDS	Name match	0	0.000181744	0.00124305	-0.51524	-0.514008
ADX86506.1	CP002425.1	2294842	2296674	+	ADX86506.1	cds-ADX86506.1	No description	+	CDS	Name match	0	1.95276e-09	2.76665e-08	-1.93159	-1.90663
ADX86507.1	CP002425.1	2296677	2298148	+	ADX86507.1	cds-ADX86507.1	No description	+	CDS	Name match	0	0.00047858	0.00305438	-1.20347	-1.18567
ADX86516.1	CP002425.1	2305802	2306116	+	ADX86516.1	cds-ADX86516.1	No description	+	CDS	Name match	0	0.00104908	0.00622001	1.46972	1.43328
ADX86520.1	CP002425.1	2309522	2311279	-	ADX86520.1	cds-ADX86520.1	No description	-	CDS	Name match	0	0.00433764	0.0212015	-1.49848	-1.44805
ADX86521.1	CP002425.1	2311861	2313066	+	ADX86521.1	cds-ADX86521.1	No description	+	CDS	Name match	0	3.77931e-05	0.000305392	2.36003	2.26609
ADX86529.1	CP002425.1	2322907	2324166	+	ADX86529.1	cds-ADX86529.1	No description	+	CDS	Name match	0	0.010168	0.0438209	-2.41387	-2.17531
ADX86534.1	CP002425.1	2329234	2330670	-	ADX86534.1	cds-ADX86534.1	No description	-	CDS	Name match	0	9.23362e-06	7.97593e-05	-2.05315	-1.99911
ADX86543.1	CP002425.1	2338198	2339492	+	ADX86543.1	cds-ADX86543.1	No description	+	CDS	Name match	0	0.000121142	0.000867033	2.97148	2.76378
ADX86555.1	CP002425.1	2349889	2350257	-	ADX86555.1	cds-ADX86555.1	No description	-	CDS	Name match	0	8.86155e-06	7.68769e-05	2.60153	2.49359
ADX86556.1	CP002425.1	2350398	2351759	-	ADX86556.1	cds-ADX86556.1	No description	-	CDS	Name match	0	0	0	6.68424	6.55936
ADX86557.1	CP002425.1	2351773	2351967	-	ADX86557.1	cds-ADX86557.1	No description	-	CDS	Name match	0	5.60152e-11	1.03939e-09	9.79305	7.71892
ADX86565.1	CP002425.1	2355176	2358692	+	ADX86565.1	cds-ADX86565.1	No description	+	CDS	Name match	0	0.00833318	0.0372718	1.90838	1.78994
ADX86590.1	CP002425.1	2383723	2384124	-	ADX86590.1	cds-ADX86590.1	No description	-	CDS	Name match	0	0.00179701	0.00989341	-1.33191	-1.30197
ADX86591.1	CP002425.1	2384126	2385542	-	ADX86591.1	cds-ADX86591.1	No description	-	CDS	Name match	0	2.03739e-17	6.0043e-16	-1.58637	-1.5794
ADX86593.1	CP002425.1	2385983	2389684	+	ADX86593.1	cds-ADX86593.1	No description	+	CDS	Name match	0	1.06086e-24	4.83175e-23	-1.5443	-1.53989
ADX86600.1	CP002425.1	2391485	2393891	+	ADX86600.1	cds-ADX86600.1	No description	+	CDS	Name match	0	1.08748e-16	3.15843e-15	2.24674	2.22607
ADX86606.1	CP002425.1	2396941	2399127	-	ADX86606.1	cds-ADX86606.1	No description	-	CDS	Name match	0	0	0	4.16171	4.15428
ADX86609.1	CP002425.1	2399210	2399990	-	ADX86609.1	cds-ADX86609.1	No description	-	CDS	Name match	0	0	0	3.86791	3.84866
ADX86611.1	CP002425.1	2400122	2402859	-	ADX86611.1	cds-ADX86611.1	No description	-	CDS	Name match	0	0	0	3.4715	3.4624
ADX86613.1	CP002425.1	2402860	2403708	-	ADX86613.1	cds-ADX86613.1	No description	-	CDS	Name match	0	0	0	4.05754	4.04369
ADX86614.1	CP002425.1	2403914	2405308	-	ADX86614.1	cds-ADX86614.1	No description	-	CDS	Name match	0	3.57284e-11	6.81903e-10	-2.09932	-2.07299
ADX86618.1	CP002425.1	2406571	2407695	-	ADX86618.1	cds-ADX86618.1	No description	-	CDS	Name match	0	3.27006e-09	4.55083e-08	1.18266	1.17671
ADX86619.1	CP002425.1	2407698	2408078	-	ADX86619.1	cds-ADX86619.1	No description	-	CDS	Name match	0	3.20743e-06	2.97578e-05	1.16827	1.15904
ADX86620.1	CP002425.1	2408080	2409237	-	ADX86620.1	cds-ADX86620.1	No description	-	CDS	Name match	0	6.839e-15	1.80334e-13	1.21297	1.20926
ADX86621.1	CP002425.1	2409250	2409495	-	ADX86621.1	cds-ADX86621.1	No description	-	CDS	Name match	0	1.53167e-11	3.19736e-10	1.65051	1.6381
ADX86631.1	CP002425.1	2417146	2419332	+	ADX86631.1	cds-ADX86631.1	No description	+	CDS	Name match	0	4.55309e-11	8.60792e-10	-1.52897	-1.51861
ADX86632.1	CP002425.1	2419423	2421343	+	ADX86632.1	cds-ADX86632.1	No description	+	CDS	Name match	0	0.00318084	0.0163028	-1.31595	-1.28367
ADX86634.1	CP002425.1	2421353	2423631	+	ADX86634.1	cds-ADX86634.1	No description	+	CDS	Name match	0	0.00243728	0.0128535	-1.3794	-1.34423
ADX86637.1	CP002425.1	2423668	2424138	-	ADX86637.1	cds-ADX86637.1	No description	-	CDS	Name match	0	0.00706946	0.0327187	-0.689576	-0.683908
ADX86639.1	CP002425.1	2425285	2425785	+	ADX86639.1	cds-ADX86639.1	No description	+	CDS	Name match	0	6.67408e-35	4.45829e-33	4.79914	4.70977
ADX86640.1	CP002425.1	2425841	2427699	+	ADX86640.1	cds-ADX86640.1	No description	+	CDS	Name match	0	1.28797e-14	3.30909e-13	2.78318	2.73804
ADX86646.1	CP002425.1	2432456	2432830	-	ADX86646.1	cds-ADX86646.1	No description	-	CDS	Name match	0	6.94107e-05	0.00052097	1.35106	1.33164
ADX86648.1	CP002425.1	2434475	2434669	-	ADX86648.1	cds-ADX86648.1	No description	-	CDS	Name match	0	1.55768e-10	2.62318e-09	5.21285	4.82807
ADX86657.1	CP002425.1	2443788	2445363	+	ADX86657.1	cds-ADX86657.1	No description	+	CDS	Name match	0	0.000129851	0.000916271	2.95597	2.74905
ADX86662.1	CP002425.1	2447635	2448003	-	ADX86662.1	cds-ADX86662.1	No description	-	CDS	Name match	0	1.52749e-06	1.47878e-05	2.54431	2.4573
ADX86667.1	CP002425.1	2451781	2452788	+	ADX86667.1	cds-ADX86667.1	No description	+	CDS	Name match	0	6.89709e-09	9.09327e-08	1.33773	1.32876
ADX86674.1	CP002425.1	2457680	2459200	-	ADX86674.1	cds-ADX86674.1	No description	-	CDS	Name match	0	2.6388e-05	0.000219426	-3.44724	-3.1853
ADX86675.1	CP002425.1	2459235	2459549	-	ADX86675.1	cds-ADX86675.1	No description	-	CDS	Name match	0	1.0811e-28	5.70136e-27	-2.89856	-2.87388
ADX86681.1	CP002425.1	2463827	2464894	-	ADX86681.1	cds-ADX86681.1	No description	-	CDS	Name match	0	9.71859e-08	1.10659e-06	2.26987	2.21909
ADX86692.1	CP002425.1	2474729	2478655	-	ADX86692.1	cds-ADX86692.1	No description	-	CDS	Name match	0	3.18175e-10	5.10098e-09	-2.04295	-2.01608
ADX86693.1	CP002425.1	2478796	2478990	-	ADX86693.1	cds-ADX86693.1	No description	-	CDS	Name match	0	0.00628469	0.0297743	0.80662	0.797828
ADX86694.1	CP002425.1	2479280	2479582	+	ADX86694.1	cds-ADX86694.1	No description	+	CDS	Name match	0	0.000118769	0.000853096	2.4625	2.34139
ADX86695.1	CP002425.1	2479579	2481078	-	ADX86695.1	cds-ADX86695.1	No description	-	CDS	Name match	0	1.67151e-10	2.76835e-09	2.39533	2.35347
ADX86698.1	CP002425.1	2484098	2484667	-	ADX86698.1	cds-ADX86698.1	No description	-	CDS	Name match	0	0.0105457	0.0451571	1.31087	1.26871
ADX86699.1	CP002425.1	2484838	2485269	-	ADX86699.1	cds-ADX86699.1	No description	-	CDS	Name match	0	1.37201e-40	1.0998e-38	2.89223	2.87514
ADX86703.1	CP002425.1	2488398	2488829	+	ADX86703.1	cds-ADX86703.1	No description	+	CDS	Name match	0	3.62781e-05	0.000294338	3.27934	3.03922
ADX86704.1	CP002425.1	2488942	2489307	+	ADX86704.1	cds-ADX86704.1	No description	+	CDS	Name match	0	1.47377e-07	1.60513e-06	2.01565	1.97883
ADX86705.1	CP002425.1	2489340	2491529	+	ADX86705.1	cds-ADX86705.1	No description	+	CDS	Name match	0	7.87446e-08	9.01739e-07	1.4335	1.42069
ADX86706.1	CP002425.1	2491623	2492030	+	ADX86706.1	cds-ADX86706.1	No description	+	CDS	Name match	0	1.1494e-07	1.28682e-06	3.26426	3.11573
ADX86707.1	CP002425.1	2492020	2492418	-	ADX86707.1	cds-ADX86707.1	No description	-	CDS	Name match	0	8.1273e-19	2.58525e-17	4.51631	4.37456
ADX86717.1	CP002425.1	2500916	2503918	-	ADX86717.1	cds-ADX86717.1	No description	-	CDS	Name match	0	4.46624e-13	1.05298e-11	-2.06423	-2.04325
ADX86725.1	CP002425.1	2507642	2509487	-	ADX86725.1	cds-ADX86725.1	No description	-	CDS	Name match	0	0.00851751	0.0378472	-1.26052	-1.22501
ADX86735.1	CP002425.1	2515869	2516936	+	ADX86735.1	cds-ADX86735.1	No description	+	CDS	Name match	0	8.39633e-06	7.31576e-05	2.94828	2.79451
ADX86738.1	CP002425.1	2518136	2521372	-	ADX86738.1	cds-ADX86738.1	No description	-	CDS	Name match	0	0.000657589	0.0040548	-1.53725	-1.4987

## Sheet: Vec30 vs UBP30
Probe	Chromosome	Start	End	Probe Strand	Feature	ID	Description	Feature Strand	Type	Feature Orientation	Distance	P-value (Vec vs UBP 30)	FDR (Vec vs UBP 30)	Log2 Fold Change (Vec vs UBP 30)	Shrunk Log2 Fold Change (Vec vs UBP 30)
ADX84097.1	CP002425.1	686	2174	+	null					Not found	0	0.000640325	0.00872723	-1.39032	-1.26611
ADX84109.1	CP002425.1	9758	14560	-	null					Not found	0	5.87422e-11	2.48888e-09	-1.89376	-1.80441
ADX84112.1	CP002425.1	14565	16178	-	null					Not found	0	2.29131e-09	8.11957e-08	-2.52991	-2.28838
ADX84113.1	CP002425.1	16223	17645	-	null					Not found	0	0.000116976	0.0019486	-2.0538	-1.75949
ADX84116.1	CP002425.1	18610	20541	+	null					Not found	0	0.00141907	0.0172861	0.981158	0.929174
ADX84150.1	CP002425.1	46159	47922	-	null					Not found	0	0.00113693	0.014398	0.463836	0.458319
ADX84160.1	CP002425.1	58108	58656	-	null					Not found	0	9.19347e-12	4.26621e-10	-0.898931	-0.889764
ADX84166.1	CP002425.1	63947	65191	-	null					Not found	0	0.000604936	0.00836184	5.31744	2.77681
ADX84181.1	CP002425.1	74351	75838	+	null					Not found	0	4.0024e-17	2.60022e-15	-2.1132	-2.03708
ADX84254.1	CP002425.1	140230	142733	-	null					Not found	0	0.000292113	0.00434601	0.560366	0.552534
ADX84258.1	CP002425.1	143920	145560	+	null					Not found	0	0.00400761	0.0419284	1.08692	1.00227
ADX84261.1	CP002425.1	147945	148777	-	null					Not found	0	6.83007e-08	2.07997e-06	-2.09302	-1.92216
ADX84275.1	CP002425.1	157866	159716	+	null					Not found	0	0.000675345	0.00907756	0.784796	0.760806
ADX84276.1	CP002425.1	159740	161473	+	null					Not found	0	0.00218017	0.0244204	0.618615	0.604046
ADX84347.1	CP002425.1	218644	220215	-	null					Not found	0	0.00274231	0.0300268	-1.20281	-1.09806
ADX84371.1	CP002425.1	242360	243142	-	null					Not found	0	2.44562e-06	5.60766e-05	-1.18805	-1.14487
ADX84372.1	CP002425.1	243208	244221	-	null					Not found	0	2.14587e-06	4.97892e-05	-1.26798	-1.21634
ADX84384.1	CP002425.1	255967	256884	+	null					Not found	0	0.00501664	0.0495184	-1.26605	-1.1299
ADX84401.1	CP002425.1	273135	275126	-	null					Not found	0	1.54417e-05	0.000323612	-0.966628	-0.938804
ADX84436.1	CP002425.1	306777	308369	-	null					Not found	0	4.58137e-19	3.079e-17	-2.57007	-2.45
ADX84456.1	CP002425.1	327625	329672	-	null					Not found	0	0.00452345	0.0459177	-1.61854	-1.35723
ADX84458.1	CP002425.1	329676	330483	-	null					Not found	0	0.000152332	0.00247413	-2.51312	-1.99905
ADX84490.1	CP002425.1	362417	363814	-	null					Not found	0	0.00096486	0.0126209	-1.71152	-1.47735
ADX84505.1	CP002425.1	379219	380571	-	null					Not found	0	0.00420054	0.0430265	0.825689	0.786942
ADX84506.1	CP002425.1	380574	381620	-	null					Not found	0	0.00421655	0.0430265	0.724253	0.6978
ADX84530.1	CP002425.1	403603	409805	-	null					Not found	0	3.00115e-39	5.3175e-37	2.793	2.71997
ADX84534.1	CP002425.1	409812	411137	-	null					Not found	0	9.93958e-14	5.38118e-12	2.68456	2.49332
ADX84567.1	CP002425.1	441262	442035	-	null					Not found	0	1.05046e-08	3.41225e-07	-2.95055	-2.55604
ADX84570.1	CP002425.1	444717	446813	+	null					Not found	0	2.42461e-07	6.84866e-06	-2.04606	-1.87205
ADX84614.1	CP002425.1	491797	492648	+	null					Not found	0	0.00115395	0.0144631	0.647556	0.632682
ADX84616.1	CP002425.1	492984	494483	-	null					Not found	0	0.000408118	0.00579415	-0.913081	-0.878358
ADX84619.1	CP002425.1	497710	500841	+	null					Not found	0	3.93695e-26	3.65387e-24	3.58445	3.36054
ADX84620.1	CP002425.1	500848	502826	+	null					Not found	0	7.13481e-12	3.47644e-10	2.88118	2.6125
ADX84622.1	CP002425.1	502833	504739	+	null					Not found	0	1.6908e-05	0.000349237	2.38948	2.02585
ADX84624.1	CP002425.1	504913	507033	+	null					Not found	0	4.4083e-34	6.13698e-32	3.05941	2.94946
ADX84636.1	CP002425.1	521353	523092	-	null					Not found	0	0.00010717	0.00181631	-0.836056	-0.813623
ADX84637.1	CP002425.1	523095	525146	-	null					Not found	0	2.41475e-05	0.000466805	-0.865272	-0.844293
ADX84664.1	CP002425.1	555326	557975	-	null					Not found	0	0.00413238	0.0426138	1.44447	1.25619
ADX84704.1	CP002425.1	601240	601839	-	null					Not found	0	1.02051e-36	1.52998e-34	2.20165	2.16279
ADX84706.1	CP002425.1	602295	602618	-	null					Not found	0	0.00106589	0.0137017	2.28137	1.77926
ADX84707.1	CP002425.1	602622	603386	-	null					Not found	0	1.34141e-12	6.88001e-11	2.6047	2.4136
ADX84710.1	CP002425.1	604361	604636	+	null					Not found	0	0.000225353	0.00343135	1.95111	1.67596
ADX84711.1	CP002425.1	604680	605294	-	null					Not found	0	2.85807e-05	0.000546115	1.1238	1.07765
ADX84712.1	CP002425.1	605312	605659	-	null					Not found	0	9.9858e-05	0.00170722	0.965625	0.931602
ADX84713.1	CP002425.1	605728	605958	-	null					Not found	0	0.000200994	0.00311695	1.04309	0.996538
ADX84714.1	CP002425.1	606049	606327	+	null					Not found	0	0.000256144	0.00386996	1.18629	1.11663
ADX84736.1	CP002425.1	626028	626558	+	null					Not found	0	6.2208e-25	5.27145e-23	2.55674	2.46686
ADX84737.1	CP002425.1	626611	626925	-	null					Not found	0	0	0	3.63517	3.58494
ADX84738.1	CP002425.1	627074	627526	+	null					Not found	0	3.36377e-09	1.15017e-07	1.02402	1.0061
ADX84739.1	CP002425.1	627554	627994	+	null					Not found	0	3.29858e-08	1.03693e-06	1.32118	1.27773
ADX84740.1	CP002425.1	628042	629810	+	null					Not found	0	8.7686e-27	8.545e-25	2.46308	2.38812
ADX84751.1	CP002425.1	637838	638032	-	null					Not found	0	3.95756e-05	0.000741663	-1.38155	-1.29489
ADX84766.1	CP002425.1	651891	653174	+	null					Not found	0	3.56352e-06	8.07593e-05	-1.19107	-1.14623
ADX84767.1	CP002425.1	653184	654410	+	null					Not found	0	8.58836e-06	0.000188075	-1.17294	-1.12654
ADX84768.1	CP002425.1	654458	655954	+	null					Not found	0	0.000851691	0.0112971	-1.78988	-1.52984
ADX84770.1	CP002425.1	657836	659686	+	null					Not found	0	0.00198091	0.0228449	3.09989	1.99103
ADX84771.1	CP002425.1	659997	661256	+	null					Not found	0	4.04882e-07	1.06637e-05	0.691855	0.684294
ADX84795.1	CP002425.1	683609	685929	+	null					Not found	0	0.000363514	0.00532698	-0.598302	-0.588487
ADX84822.1	CP002425.1	709721	712201	+	null					Not found	0	0.000145376	0.002381	-0.769085	-0.750832
ADX84847.1	CP002425.1	743494	744887	+	null					Not found	0	1.00195e-06	2.5036e-05	-1.01824	-0.992739
ADX84870.1	CP002425.1	762659	763840	-	null					Not found	0	0.00299906	0.0324731	-0.977062	-0.918073
ADX84999.1	CP002425.1	896254	898104	-	null					Not found	0	5.17189e-30	6.30001e-28	-2.14885	-2.10442
ADX85032.1	CP002425.1	930504	934313	+	null					Not found	0	0	0	-2.35064	-2.32625
ADX85037.1	CP002425.1	938028	941454	-	null					Not found	0	6.23527e-05	0.00113575	-0.872552	-0.848696
ADX85049.1	CP002425.1	947769	949028	+	null					Not found	0	0.00166769	0.0197719	-0.570743	-0.559811
ADX85066.1	CP002425.1	958489	958809	-	null					Not found	0	0.00104897	0.0136297	-2.84984	-1.98902
ADX85074.1	CP002425.1	965551	966102	+	null					Not found	0	0.00322812	0.0347602	2.06495	1.60673
ADX85075.1	CP002425.1	966092	967234	-	null					Not found	0	0.000379945	0.00552622	1.66109	1.47185
ADX85076.1	CP002425.1	967245	968677	-	null					Not found	0	4.40703e-06	9.87275e-05	1.72779	1.59456
ADX85078.1	CP002425.1	968732	970722	+	null					Not found	0	5.58996e-07	1.41491e-05	-2.01348	-1.83781
ADX85108.1	CP002425.1	996269	998563	+	null					Not found	0	7.45612e-05	0.00130919	-0.640054	-0.630301
ADX85125.1	CP002425.1	1009051	1009236	-	null					Not found	0	0.000182847	0.00287395	-2.37114	-1.91984
ADX85131.1	CP002425.1	1014523	1016700	-	null					Not found	0	0.00163323	0.0195286	-1.34552	-1.21456
ADX85191.1	CP002425.1	1082103	1085603	-	null					Not found	0	7.62351e-22	5.94329e-20	-2.35492	-2.27406
ADX85192.1	CP002425.1	1085723	1086016	+	null					Not found	0	5.61143e-15	3.31414e-13	-1.50035	-1.46824
ADX85210.1	CP002425.1	1098922	1100072	+	null					Not found	0	1.10989e-16	6.97798e-15	-2.59336	-2.45174
ADX85223.1	CP002425.1	1110044	1112560	-	null					Not found	0	0.00016664	0.00266214	-0.513376	-0.507782
ADX85225.1	CP002425.1	1113270	1115865	-	null					Not found	0	0	0	3.27188	3.23466
ADX85227.1	CP002425.1	1115931	1116677	-	null					Not found	0	1.78179e-05	0.000361741	1.26839	1.20605
ADX85240.1	CP002425.1	1125944	1126741	+	null					Not found	0	4.3799e-20	3.16164e-18	-2.10483	-2.04131
ADX85241.1	CP002425.1	1126760	1127539	+	null					Not found	0	8.19348e-27	8.40479e-25	-2.34567	-2.28104
ADX85242.1	CP002425.1	1127555	1128673	+	null					Not found	0	3.6393e-27	3.94056e-25	-2.30564	-2.24488
ADX85267.1	CP002425.1	1150853	1151518	-	null					Not found	0	0	0	-3.46035	-3.39615
ADX85284.1	CP002425.1	1167397	1167600	-	null					Not found	0	0.000397391	0.00573714	-1.85942	-1.59915
ADX85315.1	CP002425.1	1193267	1195183	-	null					Not found	0	6.056e-05	0.0011135	0.926685	0.898307
ADX85319.1	CP002425.1	1197695	1198785	+	null					Not found	0	0.00293498	0.0319569	-0.728772	-0.703718
ADX85355.1	CP002425.1	1227364	1228419	+	null					Not found	0	0.0050306	0.0495184	-0.637	-0.618099
ADX85367.1	CP002425.1	1233455	1234174	+	null					Not found	0	0.00253144	0.0278744	-0.821825	-0.787236
ADX85435.1	CP002425.1	1285824	1292617	-	null					Not found	0	0.00123606	0.0152473	-0.830347	-0.799034
ADX85444.1	CP002425.1	1297026	1301419	-	null					Not found	0	8.31512e-05	0.00143417	-0.78726	-0.769003
ADX85471.1	CP002425.1	1317020	1318393	-	null					Not found	0	0.00195493	0.0226795	0.826524	0.79306
ADX85472.1	CP002425.1	1318419	1318817	-	null					Not found	0	1.95048e-05	0.000384252	1.57286	1.45602
ADX85517.1	CP002425.1	1356020	1358671	-	null					Not found	0	0.00364894	0.0388622	-0.61801	-0.601888
ADX85521.1	CP002425.1	1361749	1364418	+	null					Not found	0	7.01829e-05	0.00124351	-0.81307	-0.793409
ADX85552.1	CP002425.1	1389447	1390457	+	null					Not found	0	0.000489093	0.00680887	-1.90898	-1.62221
ADX85605.1	CP002425.1	1437188	1438078	+	null					Not found	0	0.00215491	0.024277	0.796134	0.765566
ADX85612.1	CP002425.1	1441193	1442353	-	null					Not found	0	1.55183e-06	3.69177e-05	-1.8287	-1.68441
ADX85614.1	CP002425.1	1442392	1443153	-	null					Not found	0	0	1.079e-43	-3.43845	-3.32423
ADX85637.1	CP002425.1	1458911	1459246	+	null					Not found	0	0	0	-7.29036	-6.85544
ADX85675.1	CP002425.1	1493860	1495053	-	null					Not found	0	4.44176e-25	3.935e-23	-1.2949	-1.28298
ADX85676.1	CP002425.1	1495096	1498785	-	null					Not found	0	0	2.8026e-45	-1.60101	-1.58952
ADX85680.1	CP002425.1	1501619	1503178	+	null					Not found	0	0.00221801	0.0247023	0.843476	0.807147
ADX85685.1	CP002425.1	1508436	1509959	-	null					Not found	0	4.59556e-05	0.000853024	1.61996	1.48155
ADX85689.1	CP002425.1	1513142	1514017	+	null					Not found	0	1.20011e-08	3.83444e-07	-2.52115	-2.26064
ADX85697.1	CP002425.1	1519897	1521312	+	null					Not found	0	1.95182e-05	0.000384252	-2.06472	-1.81439
ADX85728.1	CP002425.1	1542902	1545268	+	null					Not found	0	0.000263189	0.00394581	-1.10616	-1.04902
ADX85766.1	CP002425.1	1580097	1581631	+	null					Not found	0	0.00213389	0.0241799	0.963076	0.909989
ADX85790.1	CP002425.1	1599002	1600183	-	null					Not found	0	0.000125181	0.00206761	-1.32575	-1.23814
ADX85791.1	CP002425.1	1600256	1604270	+	null					Not found	0	3.71738e-05	0.000703415	0.988444	0.955887
ADX85811.1	CP002425.1	1614123	1615097	+	null					Not found	0	0.000410258	0.00579415	0.809731	0.785302
ADX85816.1	CP002425.1	1618719	1620128	-	null					Not found	0	6.73887e-10	2.62681e-08	1.56724	1.50956
ADX85817.1	CP002425.1	1620129	1621136	-	null					Not found	0	1.16023e-07	3.37507e-06	1.42031	1.36234
ADX85822.1	CP002425.1	1625964	1627712	+	null					Not found	0	0	0	2.62473	2.60021
ADX85839.1	CP002425.1	1643714	1644295	+	null					Not found	0	0.00167386	0.0197719	-0.820658	-0.788779
ADX85840.1	CP002425.1	1644341	1645648	+	null					Not found	0	9.92019e-08	2.97453e-06	-0.698408	-0.691365
ADX85877.1	CP002425.1	1679592	1680293	+	null					Not found	0	0.000173863	0.00275494	0.727137	0.71133
ADX85943.1	CP002425.1	1739804	1740244	+	null					Not found	0	0.000852062	0.0112971	1.12401	1.05331
ADX85952.1	CP002425.1	1748193	1748585	+	null					Not found	0	7.97783e-09	2.63539e-07	-2.79547	-2.45857
ADX85967.1	CP002425.1	1762879	1763262	+	null					Not found	0	0.0046724	0.0469407	-0.952809	-0.892674
ADX85981.1	CP002425.1	1776873	1777800	+	null					Not found	0	0.00172246	0.0202234	-0.666741	-0.649318
ADX86011.1	CP002425.1	1801349	1801540	-	null					Not found	0	1.10217e-05	0.000238682	3.44862	2.58027
ADX86012.1	CP002425.1	1801546	1802604	-	null					Not found	0	0	0	3.93429	3.7801
ADX86013.1	CP002425.1	1802615	1804384	-	null					Not found	0	0	0	4.46181	4.28961
ADX86019.1	CP002425.1	1809756	1810744	-	null					Not found	0	0.000110085	0.00184962	-2.82744	-2.16052
ADX86059.1	CP002425.1	1844734	1845099	+	null					Not found	0	0.00212206	0.0241799	-2.50955	-1.80933
ADX86062.1	CP002425.1	1847228	1847548	+	null					Not found	0	2.95908e-07	8.01008e-06	-2.44556	-2.15687
ADX86067.1	CP002425.1	1851413	1852450	+	null					Not found	0	0.000626878	0.00860413	-1.71438	-1.49284
ADX86088.1	CP002425.1	1874580	1876589	+	null					Not found	0	8.97233e-10	3.3629e-08	-2.4409	-2.23265
ADX86093.1	CP002425.1	1879479	1881437	-	null					Not found	0	1.59247e-06	3.73942e-05	-1.44808	-1.3741
ADX86104.1	CP002425.1	1893232	1894029	-	null					Not found	0	0.00106858	0.0137017	4.08959	2.34344
ADX86112.1	CP002425.1	1899561	1900961	+	null					Not found	0	0.0012553	0.0153873	-0.550244	-0.540912
ADX86119.1	CP002425.1	1909367	1909852	+	null					Not found	0	0.00473315	0.0473072	0.846109	0.803393
ADX86151.1	CP002425.1	1934117	1934425	-	null					Not found	0	1.70228e-05	0.000349237	4.32206	2.90674
ADX86154.1	CP002425.1	1936733	1937755	+	null					Not found	0	1.29205e-07	3.70324e-06	1.1869	1.15228
ADX86181.1	CP002425.1	1961642	1962763	+	null					Not found	0	1.18614e-05	0.000254043	-0.603413	-0.596704
ADX86197.1	CP002425.1	1977258	1978934	+	null					Not found	0	3.93705e-09	1.32298e-07	-0.913397	-0.900553
ADX86215.1	CP002425.1	1997059	1998925	+	null					Not found	0	0.00066055	0.00894036	0.732181	0.712636
ADX86234.1	CP002425.1	2013199	2015094	-	null					Not found	0	2.28077e-09	8.11957e-08	-0.705027	-0.699261
ADX86246.1	CP002425.1	2030103	2032184	+	null					Not found	0	0.000449806	0.00630699	-0.992057	-0.947177
ADX86287.1	CP002425.1	2080102	2082273	-	null					Not found	0	3.40772e-11	1.50947e-09	-1.99629	-1.89465
ADX86290.1	CP002425.1	2085645	2088614	+	null					Not found	0	0.0024965	0.0276459	-1.01726	-0.953406
ADX86295.1	CP002425.1	2091724	2092824	+	null					Not found	0	1.09087e-06	2.69126e-05	-1.6379	-1.53531
ADX86309.1	CP002425.1	2106195	2107415	+	null					Not found	0	0.00460505	0.0465038	1.38568	1.21397
ADX86310.1	CP002425.1	2107378	2108346	-	null					Not found	0	5.08757e-07	1.32209e-05	1.44286	1.37546
ADX86319.1	CP002425.1	2114470	2116842	-	null					Not found	0	3.15973e-23	2.56597e-21	-1.70537	-1.67607
ADX86320.1	CP002425.1	2116952	2117545	-	null					Not found	0	2.41905e-05	0.000466805	-1.57878	-1.4584
ADX86321.1	CP002425.1	2117686	2118441	+	null					Not found	0	4.95632e-06	0.000109771	-1.15867	-1.11616
ADX86322.1	CP002425.1	2118443	2120393	+	null					Not found	0	2.9001e-07	8.01008e-06	-1.06508	-1.03858
ADX86325.1	CP002425.1	2121038	2121478	+	null					Not found	0	0.000217492	0.00333774	-4.11278	-2.51612
ADX86333.1	CP002425.1	2127952	2130009	+	null					Not found	0	1.29386e-19	9.00616e-18	-3.3019	-3.064
ADX86334.1	CP002425.1	2130036	2133882	+	null					Not found	0	8.34622e-10	3.18957e-08	-2.51119	-2.28589
ADX86357.1	CP002425.1	2154438	2155280	-	null					Not found	0	1.93079e-05	0.000384252	2.28365	1.95649
ADX86358.1	CP002425.1	2155298	2155597	-	null					Not found	0	0.00115765	0.0144631	2.34252	1.79982
ADX86359.1	CP002425.1	2155604	2156824	-	null					Not found	0	2.17597e-10	8.83533e-09	2.35196	2.17553
ADX86360.1	CP002425.1	2156925	2159536	+	null					Not found	0	3.28715e-16	2.00208e-14	2.08439	2.00652
ADX86362.1	CP002425.1	2159547	2160221	+	null					Not found	0	0.000409149	0.00579415	2.1705	1.77601
ADX86363.1	CP002425.1	2160337	2161466	+	null					Not found	0	1.45686e-14	8.35124e-13	2.18099	2.08156
ADX86374.1	CP002425.1	2167815	2168618	+	null					Not found	0	0.00488349	0.0485608	1.03584	0.958926
ADX86381.1	CP002425.1	2175487	2177222	-	null					Not found	0	0.00407069	0.0422009	-0.564806	-0.552159
ADX86394.1	CP002425.1	2186245	2187588	+	null					Not found	0	2.1085e-14	1.17414e-12	-2.06206	-1.97683
ADX86421.1	CP002425.1	2211258	2212298	-	null					Not found	0	0.00176303	0.0205757	-0.897291	-0.855575
ADX86422.1	CP002425.1	2212389	2213738	-	null					Not found	0	2.51578e-11	1.14029e-09	-2.97025	-2.66185
ADX86423.1	CP002425.1	2213741	2214366	-	null					Not found	0	7.52905e-05	0.00131019	-2.97687	-2.24827
ADX86428.1	CP002425.1	2218458	2221329	-	null					Not found	0	5.29327e-11	2.29258e-09	0.931022	0.920053
ADX86432.1	CP002425.1	2221393	2222589	-	null					Not found	0	0.00402289	0.0419284	1.11978	1.02767
ADX86439.1	CP002425.1	2230051	2231028	+	null					Not found	0	5.43086e-07	1.39273e-05	2.77427	2.3565
ADX86490.1	CP002425.1	2280611	2281693	+	null					Not found	0	1.13136e-07	3.34094e-06	1.9177	1.78053
ADX86510.1	CP002425.1	2299146	2303153	-	null					Not found	0	0.00385411	0.0408242	-0.853378	-0.811477
ADX86534.1	CP002425.1	2329234	2330670	-	null					Not found	0	1.55323e-06	3.69177e-05	-1.07563	-1.04457
ADX86590.1	CP002425.1	2383723	2384124	-	null					Not found	0	4.16709e-08	1.28915e-06	2.05818	1.89982
ADX86591.1	CP002425.1	2384126	2385542	-	null					Not found	0	2.49145e-27	2.85638e-25	1.89452	1.86069
ADX86593.1	CP002425.1	2385983	2389684	+	null					Not found	0	8.76032e-37	1.42282e-34	1.85957	1.83609
ADX86596.1	CP002425.1	2389697	2389819	+	null					Not found	0	0.000164647	0.00265204	2.08277	1.76598
ADX86597.1	CP002425.1	2389821	2390015	+	null					Not found	0	0.000334851	0.00494413	1.97144	1.67435
ADX86602.1	CP002425.1	2393972	2394409	-	null					Not found	0	0.000943289	0.0124221	0.592838	0.581753
ADX86606.1	CP002425.1	2396941	2399127	-	null					Not found	0	1.02533e-09	3.77049e-08	-0.847452	-0.83788
ADX86609.1	CP002425.1	2399210	2399990	-	null					Not found	0	0.000201506	0.00311695	-1.01046	-0.968114
ADX86611.1	CP002425.1	2400122	2402859	-	null					Not found	0	1.73469e-21	1.30035e-19	-1.53188	-1.50874
ADX86613.1	CP002425.1	2402860	2403708	-	null					Not found	0	1.89929e-12	9.4916e-11	-1.46921	-1.43227
ADX86614.1	CP002425.1	2403914	2405308	-	null					Not found	0	3.36372e-09	1.15017e-07	1.32583	1.28745
ADX86618.1	CP002425.1	2406571	2407695	-	null					Not found	0	0.0020236	0.0232	-0.564734	-0.553761
ADX86619.1	CP002425.1	2407698	2408078	-	null					Not found	0	0.00162122	0.0195047	-0.69706	-0.677448
ADX86620.1	CP002425.1	2408080	2409237	-	null					Not found	0	2.9433e-07	8.01008e-06	-0.749951	-0.740567
ADX86621.1	CP002425.1	2409250	2409495	-	null					Not found	0	0.00113766	0.014398	-0.765955	-0.741626
ADX86623.1	CP002425.1	2410071	2411761	-	null					Not found	0	7.81522e-12	3.71509e-10	-2.86372	-2.59757
ADX86625.1	CP002425.1	2411768	2412931	-	null					Not found	0	4.23236e-13	2.22943e-11	-3.03851	-2.75598
ADX86626.1	CP002425.1	2412993	2414526	+	null					Not found	0	3.9426e-10	1.56819e-08	-3.49112	-2.96431
ADX86629.1	CP002425.1	2415005	2416015	+	null					Not found	0	3.3935e-07	9.06019e-06	-3.65281	-2.84313
ADX86631.1	CP002425.1	2417146	2419332	+	null					Not found	0	7.33688e-11	3.04247e-09	-0.940142	-0.928675
ADX86637.1	CP002425.1	2423668	2424138	-	null					Not found	0	0.0012041	0.0149477	0.674691	0.657754
ADX86655.1	CP002425.1	2442770	2443126	+	null					Not found	0	1.20375e-06	2.93264e-05	-2.39107	-2.09304
ADX86656.1	CP002425.1	2443116	2443607	-	null					Not found	0	0.00394417	0.0415523	-1.21207	-1.09723
ADX86674.1	CP002425.1	2457680	2459200	-	null					Not found	0	1.22632e-05	0.000259793	2.08367	1.83768
ADX86675.1	CP002425.1	2459235	2459549	-	null					Not found	0	7.53541e-32	9.79102e-30	2.28424	2.23409
ADX86693.1	CP002425.1	2478796	2478990	-	null					Not found	0	6.55766e-05	0.00118341	-0.951585	-0.920563
ADX86696.1	CP002425.1	2481083	2484095	-	null					Not found	0	0.0034636	0.0370909	1.61815	1.37154
ADX86699.1	CP002425.1	2484838	2485269	-	null					Not found	0	6.99847e-05	0.00124351	1.50785	1.38975
ADX86708.1	CP002425.1	2492724	2495075	+	null					Not found	0	0.00149828	0.0181375	-1.18643	-1.0957

## Sheet: Vec30 vs UBP45
Probe	Chromosome	Start	End	Probe Strand	Feature	ID	Description	Feature Strand	Type	Feature Orientation	Distance	P-value (Vec30vsUBP45)	FDR (Vec30vsUBP45)	Log2 Fold Change (Vec30vsUBP45)	Shrunk Log2 Fold Change (Vec30vsUBP45)
ADX84109.1	CP002425.1	9758	14560	-	ADX84109.1	cds-ADX84109.1	No description	-	CDS	Name match	0	3.71803e-05	0.000838718	1.3056	1.23985
ADX84112.1	CP002425.1	14565	16178	-	ADX84112.1	cds-ADX84112.1	No description	-	CDS	Name match	0	3.02071e-05	0.00069764	1.97113	1.76322
ADX84113.1	CP002425.1	16223	17645	-	ADX84113.1	cds-ADX84113.1	No description	-	CDS	Name match	0	0.00052378	0.00940863	1.92162	1.65409
ADX84150.1	CP002425.1	46159	47922	-	ADX84150.1	cds-ADX84150.1	No description	-	CDS	Name match	0	0.00049357	0.00894884	-0.38237	-0.379947
ADX84166.1	CP002425.1	63947	65191	-	ADX84166.1	cds-ADX84166.1	No description	-	CDS	Name match	0	0.00113197	0.018454	-4.03747	-2.45122
ADX84181.1	CP002425.1	74351	75838	+	ADX84181.1	cds-ADX84181.1	No description	+	CDS	Name match	0	1.50551e-11	8.8506e-10	1.72115	1.66383
ADX84184.1	CP002425.1	76109	77392	-	ADX84184.1	cds-ADX84184.1	No description	-	CDS	Name match	0	8.71332e-05	0.00181762	1.33269	1.25602
ADX84207.1	CP002425.1	98785	99783	-	ADX84207.1	cds-ADX84207.1	No description	-	CDS	Name match	0	0.00121984	0.0194401	-0.946669	-0.905596
ADX84261.1	CP002425.1	147945	148777	-	ADX84261.1	cds-ADX84261.1	No description	-	CDS	Name match	0	0.00151884	0.0232012	1.40861	1.27544
ADX84275.1	CP002425.1	157866	159716	+	ADX84275.1	cds-ADX84275.1	No description	+	CDS	Name match	0	0.00206309	0.0303211	-0.652605	-0.637469
ADX84371.1	CP002425.1	242360	243142	-	ADX84371.1	cds-ADX84371.1	No description	-	CDS	Name match	0	0.000211333	0.00401947	0.935347	0.904793
ADX84372.1	CP002425.1	243208	244221	-	ADX84372.1	cds-ADX84372.1	No description	-	CDS	Name match	0	0.000841198	0.0140683	0.920048	0.884491
ADX84384.1	CP002425.1	255967	256884	+	ADX84384.1	cds-ADX84384.1	No description	+	CDS	Name match	0	0.00281749	0.0396082	1.34643	1.21574
ADX84433.1	CP002425.1	302532	304867	-	ADX84433.1	cds-ADX84433.1	No description	-	CDS	Name match	0	0.00140102	0.0215712	2.06928	1.69567
ADX84436.1	CP002425.1	306777	308369	-	ADX84436.1	cds-ADX84436.1	No description	-	CDS	Name match	0	6.02511e-09	2.38545e-07	1.84286	1.74991
ADX84507.1	CP002425.1	381638	384358	-	ADX84507.1	cds-ADX84507.1	No description	-	CDS	Name match	0	1.44228e-05	0.00035418	-0.309781	-0.308947
ADX84530.1	CP002425.1	403603	409805	-	ADX84530.1	cds-ADX84530.1	No description	-	CDS	Name match	0	0	0	-3.451	-3.35679
ADX84534.1	CP002425.1	409812	411137	-	ADX84534.1	cds-ADX84534.1	No description	-	CDS	Name match	0	4.71693e-16	3.26816e-14	-3.59499	-3.26949
ADX84614.1	CP002425.1	491797	492648	+	ADX84614.1	cds-ADX84614.1	No description	+	CDS	Name match	0	0.0026755	0.0381791	-0.538909	-0.529879
ADX84616.1	CP002425.1	492984	494483	-	ADX84616.1	cds-ADX84616.1	No description	-	CDS	Name match	0	1.97362e-09	8.14643e-08	1.36402	1.32771
ADX84619.1	CP002425.1	497710	500841	+	ADX84619.1	cds-ADX84619.1	No description	+	CDS	Name match	0	3.54635e-24	3.82218e-22	-3.41153	-3.22268
ADX84620.1	CP002425.1	500848	502826	+	ADX84620.1	cds-ADX84620.1	No description	+	CDS	Name match	0	4.02384e-11	2.1684e-09	-2.88452	-2.62519
ADX84622.1	CP002425.1	502833	504739	+	ADX84622.1	cds-ADX84622.1	No description	+	CDS	Name match	0	1.80794e-05	0.000422579	-2.5828	-2.1763
ADX84624.1	CP002425.1	504913	507033	+	ADX84624.1	cds-ADX84624.1	No description	+	CDS	Name match	0	1.30964e-36	2.30973e-34	-3.2342	-3.12703
ADX84639.1	CP002425.1	525991	527735	+	ADX84639.1	cds-ADX84639.1	No description	+	CDS	Name match	0	1.66838e-08	6.22434e-07	-0.867574	-0.856848
ADX84641.1	CP002425.1	527740	530353	+	ADX84641.1	cds-ADX84641.1	No description	+	CDS	Name match	0	5.09743e-10	2.29977e-08	-0.942873	-0.931525
ADX84645.1	CP002425.1	532724	534115	+	ADX84645.1	cds-ADX84645.1	No description	+	CDS	Name match	0	1.00604e-08	3.82691e-07	2.15731	2.00739
ADX84704.1	CP002425.1	601240	601839	-	ADX84704.1	cds-ADX84704.1	No description	-	CDS	Name match	0	1.27911e-33	2.0679e-31	-1.59068	-1.57624
ADX84707.1	CP002425.1	602622	603386	-	ADX84707.1	cds-ADX84707.1	No description	-	CDS	Name match	0	1.84321e-08	6.74684e-07	-1.85012	-1.75038
ADX84736.1	CP002425.1	626028	626558	+	ADX84736.1	cds-ADX84736.1	No description	+	CDS	Name match	0	1.62956e-23	1.66387e-21	-2.28771	-2.22625
ADX84737.1	CP002425.1	626611	626925	-	ADX84737.1	cds-ADX84737.1	No description	-	CDS	Name match	0	0	0	-3.2078	-3.18678
ADX84738.1	CP002425.1	627074	627526	+	ADX84738.1	cds-ADX84738.1	No description	+	CDS	Name match	0	3.61478e-09	1.46097e-07	-0.753024	-0.746591
ADX84739.1	CP002425.1	627554	627994	+	ADX84739.1	cds-ADX84739.1	No description	+	CDS	Name match	0	6.71432e-05	0.00144731	-0.912211	-0.887678
ADX84740.1	CP002425.1	628042	629810	+	ADX84740.1	cds-ADX84740.1	No description	+	CDS	Name match	0	2.9541e-23	2.86548e-21	-1.91628	-1.87935
ADX84795.1	CP002425.1	683609	685929	+	ADX84795.1	cds-ADX84795.1	No description	+	CDS	Name match	0	8.60968e-09	3.34056e-07	0.753922	0.747136
ADX84803.1	CP002425.1	689948	694171	+	ADX84803.1	cds-ADX84803.1	No description	+	CDS	Name match	0	5.40806e-07	1.56592e-05	0.661003	0.654968
ADX84999.1	CP002425.1	896254	898104	-	ADX84999.1	cds-ADX84999.1	No description	-	CDS	Name match	0	3.30357e-24	3.76996e-22	1.81848	1.78811
ADX85019.1	CP002425.1	916812	919410	-	ADX85019.1	cds-ADX85019.1	No description	-	CDS	Name match	0	1.69462e-05	0.000405871	1.32612	1.26261
ADX85032.1	CP002425.1	930504	934313	+	ADX85032.1	cds-ADX85032.1	No description	+	CDS	Name match	0	3.63552e-25	4.70193e-23	1.17392	1.166
ADX85044.1	CP002425.1	944198	944629	-	ADX85044.1	cds-ADX85044.1	No description	-	CDS	Name match	0	0.00202143	0.0299357	-0.67486	-0.658199
ADX85066.1	CP002425.1	958489	958809	-	ADX85066.1	cds-ADX85066.1	No description	-	CDS	Name match	0	0.000611475	0.0107842	2.96778	2.14542
ADX85076.1	CP002425.1	967245	968677	-	ADX85076.1	cds-ADX85076.1	No description	-	CDS	Name match	0	7.57353e-05	0.00161458	-1.44798	-1.35238
ADX85078.1	CP002425.1	968732	970722	+	ADX85078.1	cds-ADX85078.1	No description	+	CDS	Name match	0	5.68681e-05	0.00124576	1.71439	1.56441
ADX85091.1	CP002425.1	980936	982855	+	ADX85091.1	cds-ADX85091.1	No description	+	CDS	Name match	0	1.76586e-05	0.000417778	-0.793061	-0.778984
ADX85108.1	CP002425.1	996269	998563	+	ADX85108.1	cds-ADX85108.1	No description	+	CDS	Name match	0	1.23499e-07	4.13084e-06	0.708534	0.701861
ADX85132.1	CP002425.1	1016724	1018656	-	ADX85132.1	cds-ADX85132.1	No description	-	CDS	Name match	0	1.55249e-18	1.36902e-16	2.63676	2.51719
ADX85154.1	CP002425.1	1043939	1046196	-	ADX85154.1	cds-ADX85154.1	No description	-	CDS	Name match	0	5.76787e-06	0.000151212	-0.757023	-0.746018
ADX85181.1	CP002425.1	1070236	1072660	-	ADX85181.1	cds-ADX85181.1	No description	-	CDS	Name match	0	0.00297454	0.0408327	0.916811	0.872806
ADX85191.1	CP002425.1	1082103	1085603	-	ADX85191.1	cds-ADX85191.1	No description	-	CDS	Name match	0	3.92322e-06	0.000105709	1.30069	1.24821
ADX85192.1	CP002425.1	1085723	1086016	+	ADX85192.1	cds-ADX85192.1	No description	+	CDS	Name match	0	3.64136e-05	0.000831087	0.78344	0.768782
ADX85210.1	CP002425.1	1098922	1100072	+	ADX85210.1	cds-ADX85210.1	No description	+	CDS	Name match	0	6.4192e-11	3.19314e-09	2.16008	2.0421
ADX85225.1	CP002425.1	1113270	1115865	-	ADX85225.1	cds-ADX85225.1	No description	-	CDS	Name match	0	0	0	-2.69378	-2.67874
ADX85227.1	CP002425.1	1115931	1116677	-	ADX85227.1	cds-ADX85227.1	No description	-	CDS	Name match	0	0.000353085	0.0065864	-1.00272	-0.962603
ADX85240.1	CP002425.1	1125944	1126741	+	ADX85240.1	cds-ADX85240.1	No description	+	CDS	Name match	0	7.89978e-12	4.78924e-10	1.60285	1.55759
ADX85241.1	CP002425.1	1126760	1127539	+	ADX85241.1	cds-ADX85241.1	No description	+	CDS	Name match	0	2.88233e-16	2.15066e-14	1.82625	1.77932
ADX85242.1	CP002425.1	1127555	1128673	+	ADX85242.1	cds-ADX85242.1	No description	+	CDS	Name match	0	5.16162e-16	3.45294e-14	1.75406	1.7116
ADX85267.1	CP002425.1	1150853	1151518	-	ADX85267.1	cds-ADX85267.1	No description	-	CDS	Name match	0	0	0	2.71688	2.67359
ADX85284.1	CP002425.1	1167397	1167600	-	ADX85284.1	cds-ADX85284.1	No description	-	CDS	Name match	0	0.0022401	0.0326752	1.68214	1.44983
ADX85315.1	CP002425.1	1193267	1195183	-	ADX85315.1	cds-ADX85315.1	No description	-	CDS	Name match	0	2.04265e-07	6.49631e-06	-1.18305	-1.15148
ADX85398.1	CP002425.1	1253433	1257556	+	ADX85398.1	cds-ADX85398.1	No description	+	CDS	Name match	0	0.000117806	0.00240573	-1.75814	-1.58473
ADX85441.1	CP002425.1	1293405	1295809	-	ADX85441.1	cds-ADX85441.1	No description	-	CDS	Name match	0	1.98908e-07	6.43136e-06	1.33405	1.28914
ADX85443.1	CP002425.1	1295815	1297020	-	ADX85443.1	cds-ADX85443.1	No description	-	CDS	Name match	0	0.000187496	0.00371165	1.25599	1.18494
ADX85444.1	CP002425.1	1297026	1301419	-	ADX85444.1	cds-ADX85444.1	No description	-	CDS	Name match	0	1.42691e-15	9.22736e-14	1.32178	1.30286
ADX85470.1	CP002425.1	1315499	1317019	+	ADX85470.1	cds-ADX85470.1	No description	+	CDS	Name match	0	0.00298879	0.0408327	-0.44954	-0.444145
ADX85472.1	CP002425.1	1318419	1318817	-	ADX85472.1	cds-ADX85472.1	No description	-	CDS	Name match	0	0.000959001	0.0159014	-1.14958	-1.08043
ADX85510.1	CP002425.1	1349284	1351389	+	ADX85510.1	cds-ADX85510.1	No description	+	CDS	Name match	0	0.00358533	0.0473165	0.478547	0.471803
ADX85521.1	CP002425.1	1361749	1364418	+	ADX85521.1	cds-ADX85521.1	No description	+	CDS	Name match	0	1.26598e-09	5.45777e-08	1.07024	1.05291
ADX85552.1	CP002425.1	1389447	1390457	+	ADX85552.1	cds-ADX85552.1	No description	+	CDS	Name match	0	0.0013039	0.0203997	1.81612	1.55425
ADX85614.1	CP002425.1	1442392	1443153	-	ADX85614.1	cds-ADX85614.1	No description	-	CDS	Name match	0	1.08554e-24	1.31622e-22	2.66672	2.57491
ADX85637.1	CP002425.1	1458911	1459246	+	ADX85637.1	cds-ADX85637.1	No description	+	CDS	Name match	0	0	0	6.89677	6.54311
ADX85675.1	CP002425.1	1493860	1495053	-	ADX85675.1	cds-ADX85675.1	No description	-	CDS	Name match	0	1.75451e-29	2.61826e-27	0.942372	0.938898
ADX85676.1	CP002425.1	1495096	1498785	-	ADX85676.1	cds-ADX85676.1	No description	-	CDS	Name match	0	0	0	1.16495	1.16326
ADX85689.1	CP002425.1	1513142	1514017	+	ADX85689.1	cds-ADX85689.1	No description	+	CDS	Name match	0	4.06136e-05	0.000905636	2.01148	1.78493
ADX85728.1	CP002425.1	1542902	1545268	+	ADX85728.1	cds-ADX85728.1	No description	+	CDS	Name match	0	0.00310546	0.04213	0.916159	0.871854
ADX85734.1	CP002425.1	1552855	1556978	-	ADX85734.1	cds-ADX85734.1	No description	-	CDS	Name match	0	0.00336872	0.0450711	0.488417	0.481343
ADX85811.1	CP002425.1	1614123	1615097	+	ADX85811.1	cds-ADX85811.1	No description	+	CDS	Name match	0	0.00023804	0.00448346	-0.799862	-0.780289
ADX85816.1	CP002425.1	1618719	1620128	-	ADX85816.1	cds-ADX85816.1	No description	-	CDS	Name match	0	4.37723e-16	3.14512e-14	-2.19569	-2.11427
ADX85817.1	CP002425.1	1620129	1621136	-	ADX85817.1	cds-ADX85817.1	No description	-	CDS	Name match	0	3.01805e-11	1.72207e-09	-1.8723	-1.797
ADX85822.1	CP002425.1	1625964	1627712	+	ADX85822.1	cds-ADX85822.1	No description	+	CDS	Name match	0	0	0	-2.94323	-2.93088
ADX85825.1	CP002425.1	1629215	1630642	-	ADX85825.1	cds-ADX85825.1	No description	-	CDS	Name match	0	0.00107256	0.0176336	0.647708	0.634534
ADX85840.1	CP002425.1	1644341	1645648	+	ADX85840.1	cds-ADX85840.1	No description	+	CDS	Name match	0	1.46538e-05	0.000355356	0.423971	0.421832
ADX85877.1	CP002425.1	1679592	1680293	+	ADX85877.1	cds-ADX85877.1	No description	+	CDS	Name match	0	4.12639e-07	1.23157e-05	-0.928705	-0.912435
ADX85934.1	CP002425.1	1728990	1731544	+	ADX85934.1	cds-ADX85934.1	No description	+	CDS	Name match	0	4.90699e-06	0.000130405	1.10488	1.07169
ADX85943.1	CP002425.1	1739804	1740244	+	ADX85943.1	cds-ADX85943.1	No description	+	CDS	Name match	0	0.000539217	0.00959708	-1.18855	-1.11864
ADX85949.1	CP002425.1	1743604	1746231	+	ADX85949.1	cds-ADX85949.1	No description	+	CDS	Name match	0	0.00358247	0.0473165	0.865972	0.827254
ADX85952.1	CP002425.1	1748193	1748585	+	ADX85952.1	cds-ADX85952.1	No description	+	CDS	Name match	0	7.15337e-06	0.000180228	2.37347	2.06967
ADX85981.1	CP002425.1	1776873	1777800	+	ADX85981.1	cds-ADX85981.1	No description	+	CDS	Name match	0	0.000187331	0.00371165	0.727387	0.71307
ADX86011.1	CP002425.1	1801349	1801540	-	ADX86011.1	cds-ADX86011.1	No description	-	CDS	Name match	0	0.000145007	0.00293035	-2.73588	-2.16649
ADX86012.1	CP002425.1	1801546	1802604	-	ADX86012.1	cds-ADX86012.1	No description	-	CDS	Name match	0	2.8026e-45	5.49309e-43	-3.16401	-3.08275
ADX86013.1	CP002425.1	1802615	1804384	-	ADX86013.1	cds-ADX86013.1	No description	-	CDS	Name match	0	0	0	-3.39149	-3.31695
ADX86062.1	CP002425.1	1847228	1847548	+	ADX86062.1	cds-ADX86062.1	No description	+	CDS	Name match	0	5.71507e-05	0.00124576	2.07866	1.82225
ADX86088.1	CP002425.1	1874580	1876589	+	ADX86088.1	cds-ADX86088.1	No description	+	CDS	Name match	0	1.88106e-08	6.75787e-07	2.29614	2.11102
ADX86104.1	CP002425.1	1893232	1894029	-	ADX86104.1	cds-ADX86104.1	No description	-	CDS	Name match	0	0.00267648	0.0381791	-4.79625	-2.502
ADX86151.1	CP002425.1	1934117	1934425	-	ADX86151.1	cds-ADX86151.1	No description	-	CDS	Name match	0	0.000479077	0.00878677	-2.58062	-2.01687
ADX86154.1	CP002425.1	1936733	1937755	+	ADX86154.1	cds-ADX86154.1	No description	+	CDS	Name match	0	5.84822e-10	2.57853e-08	-1.24657	-1.22044
ADX86186.1	CP002425.1	1968179	1969615	+	ADX86186.1	cds-ADX86186.1	No description	+	CDS	Name match	0	2.57923e-07	8.07049e-06	-0.40132	-0.400035
ADX86234.1	CP002425.1	2013199	2015094	-	ADX86234.1	cds-ADX86234.1	No description	-	CDS	Name match	0	9.37729e-08	3.19157e-06	0.324738	0.324103
ADX86240.1	CP002425.1	2021374	2023300	-	ADX86240.1	cds-ADX86240.1	No description	-	CDS	Name match	0	0.00290072	0.0404849	-0.509669	-0.501886
ADX86244.1	CP002425.1	2026684	2028852	+	ADX86244.1	cds-ADX86244.1	No description	+	CDS	Name match	0	7.33571e-06	0.000182452	-0.258933	-0.258477
ADX86253.1	CP002425.1	2038659	2040821	+	ADX86253.1	cds-ADX86253.1	No description	+	CDS	Name match	0	4.57849e-11	2.40062e-09	-0.508961	-0.507355
ADX86287.1	CP002425.1	2080102	2082273	-	ADX86287.1	cds-ADX86287.1	No description	-	CDS	Name match	0	0.00273937	0.0387911	1.06457	0.997846
ADX86297.1	CP002425.1	2094540	2096147	+	ADX86297.1	cds-ADX86297.1	No description	+	CDS	Name match	0	0.00122483	0.0194401	-0.833971	-0.805616
ADX86310.1	CP002425.1	2107378	2108346	-	ADX86310.1	cds-ADX86310.1	No description	-	CDS	Name match	0	0.00243915	0.0353131	-0.760824	-0.736297
ADX86319.1	CP002425.1	2114470	2116842	-	ADX86319.1	cds-ADX86319.1	No description	-	CDS	Name match	0	1.21199e-21	1.11965e-19	1.26664	1.25496
ADX86320.1	CP002425.1	2116952	2117545	-	ADX86320.1	cds-ADX86320.1	No description	-	CDS	Name match	0	3.60989e-07	1.09425e-05	1.72987	1.63017
ADX86321.1	CP002425.1	2117686	2118441	+	ADX86321.1	cds-ADX86321.1	No description	+	CDS	Name match	0	1.31871e-09	5.56152e-08	1.29804	1.26728
ADX86322.1	CP002425.1	2118443	2120393	+	ADX86322.1	cds-ADX86322.1	No description	+	CDS	Name match	0	5.57959e-18	4.70626e-16	1.27593	1.26135
ADX86324.1	CP002425.1	2120395	2120841	+	ADX86324.1	cds-ADX86324.1	No description	+	CDS	Name match	0	0.00135617	0.0210478	1.27589	1.17705
ADX86333.1	CP002425.1	2127952	2130009	+	ADX86333.1	cds-ADX86333.1	No description	+	CDS	Name match	0	0.000202212	0.00392291	1.78122	1.58853
ADX86357.1	CP002425.1	2154438	2155280	-	ADX86357.1	cds-ADX86357.1	No description	-	CDS	Name match	0	8.17187e-05	0.0017232	-2.14293	-1.85602
ADX86358.1	CP002425.1	2155298	2155597	-	ADX86358.1	cds-ADX86358.1	No description	-	CDS	Name match	0	0.000724954	0.0124461	-2.80119	-2.08656
ADX86359.1	CP002425.1	2155604	2156824	-	ADX86359.1	cds-ADX86359.1	No description	-	CDS	Name match	0	1.22111e-10	5.77792e-09	-2.46755	-2.29127
ADX86360.1	CP002425.1	2156925	2159536	+	ADX86360.1	cds-ADX86360.1	No description	+	CDS	Name match	0	1.06541e-26	1.47635e-24	-2.80005	-2.70272
ADX86362.1	CP002425.1	2159547	2160221	+	ADX86362.1	cds-ADX86362.1	No description	+	CDS	Name match	0	0.000208875	0.00401206	-2.48385	-2.01843
ADX86363.1	CP002425.1	2160337	2161466	+	ADX86363.1	cds-ADX86363.1	No description	+	CDS	Name match	0	1.96787e-17	1.52707e-15	-2.42929	-2.32891
ADX86376.1	CP002425.1	2169766	2170968	+	ADX86376.1	cds-ADX86376.1	No description	+	CDS	Name match	0	0.000480102	0.00878677	1.35862	1.25781
ADX86388.1	CP002425.1	2179892	2181892	+	ADX86388.1	cds-ADX86388.1	No description	+	CDS	Name match	0	0.00176709	0.0265749	0.412177	0.408416
ADX86394.1	CP002425.1	2186245	2187588	+	ADX86394.1	cds-ADX86394.1	No description	+	CDS	Name match	0	1.47791e-06	4.03825e-05	1.42246	1.35958
ADX86422.1	CP002425.1	2212389	2213738	-	ADX86422.1	cds-ADX86422.1	No description	-	CDS	Name match	0	6.43831e-07	1.83681e-05	2.43579	2.16327
ADX86423.1	CP002425.1	2213741	2214366	-	ADX86423.1	cds-ADX86423.1	No description	-	CDS	Name match	0	0.00188003	0.0280558	2.56144	1.89385
ADX86439.1	CP002425.1	2230051	2231028	+	ADX86439.1	cds-ADX86439.1	No description	+	CDS	Name match	0	6.25925e-06	0.000159775	-2.4772	-2.14353
ADX86490.1	CP002425.1	2280611	2281693	+	ADX86490.1	cds-ADX86490.1	No description	+	CDS	Name match	0	0.00325101	0.0437984	-0.911307	-0.867302
ADX86504.1	CP002425.1	2291871	2294673	+	ADX86504.1	cds-ADX86504.1	No description	+	CDS	Name match	0	0.000644882	0.0111703	0.256949	0.256179
ADX86520.1	CP002425.1	2309522	2311279	-	ADX86520.1	cds-ADX86520.1	No description	-	CDS	Name match	0	0.00121968	0.0194401	-1.29934	-1.19742
ADX86525.1	CP002425.1	2318340	2319314	+	ADX86525.1	cds-ADX86525.1	No description	+	CDS	Name match	0	0.000778815	0.0131383	-1.12839	-1.06494
ADX86534.1	CP002425.1	2329234	2330670	-	ADX86534.1	cds-ADX86534.1	No description	-	CDS	Name match	0	1.01592e-06	2.81555e-05	1.02472	1.00141
ADX86582.1	CP002425.1	2376523	2378601	-	ADX86582.1	cds-ADX86582.1	No description	-	CDS	Name match	0	5.62627e-08	1.9491e-06	0.640591	0.635908
ADX86591.1	CP002425.1	2384126	2385542	-	ADX86591.1	cds-ADX86591.1	No description	-	CDS	Name match	0	6.6463e-11	3.22346e-09	-0.755918	-0.750587
ADX86593.1	CP002425.1	2385983	2389684	+	ADX86593.1	cds-ADX86593.1	No description	+	CDS	Name match	0	4.83006e-07	1.41974e-05	-0.41911	-0.417576
ADX86602.1	CP002425.1	2393972	2394409	-	ADX86602.1	cds-ADX86602.1	No description	-	CDS	Name match	0	7.94419e-07	2.23358e-05	-0.826445	-0.814352
ADX86606.1	CP002425.1	2396941	2399127	-	ADX86606.1	cds-ADX86606.1	No description	-	CDS	Name match	0	6.79033e-18	5.48885e-16	0.900068	0.894897
ADX86609.1	CP002425.1	2399210	2399990	-	ADX86609.1	cds-ADX86609.1	No description	-	CDS	Name match	0	0.000104868	0.0021643	0.984443	0.951962
ADX86611.1	CP002425.1	2400122	2402859	-	ADX86611.1	cds-ADX86611.1	No description	-	CDS	Name match	0	7.40334e-41	1.43626e-38	1.49085	1.48112
ADX86613.1	CP002425.1	2402860	2403708	-	ADX86613.1	cds-ADX86613.1	No description	-	CDS	Name match	0	3.61282e-11	2.00253e-09	1.28399	1.25889
ADX86614.1	CP002425.1	2403914	2405308	-	ADX86614.1	cds-ADX86614.1	No description	-	CDS	Name match	0	5.84781e-06	0.000151263	-0.923799	-0.903887
ADX86618.1	CP002425.1	2406571	2407695	-	ADX86618.1	cds-ADX86618.1	No description	-	CDS	Name match	0	0.000643037	0.0111703	0.503992	0.498237
ADX86619.1	CP002425.1	2407698	2408078	-	ADX86619.1	cds-ADX86619.1	No description	-	CDS	Name match	0	0.00294646	0.0408295	0.599671	0.587025
ADX86620.1	CP002425.1	2408080	2409237	-	ADX86620.1	cds-ADX86620.1	No description	-	CDS	Name match	0	3.1257e-08	1.10252e-06	0.550784	0.547911
ADX86623.1	CP002425.1	2410071	2411761	-	ADX86623.1	cds-ADX86623.1	No description	-	CDS	Name match	0	6.26004e-11	3.19314e-09	2.77696	2.53731
ADX86625.1	CP002425.1	2411768	2412931	-	ADX86625.1	cds-ADX86625.1	No description	-	CDS	Name match	0	1.44694e-07	4.75772e-06	2.44879	2.19867
ADX86626.1	CP002425.1	2412993	2414526	+	ADX86626.1	cds-ADX86626.1	No description	+	CDS	Name match	0	1.90229e-10	8.78677e-09	3.5408	3.05798
ADX86629.1	CP002425.1	2415005	2416015	+	ADX86629.1	cds-ADX86629.1	No description	+	CDS	Name match	0	3.56905e-07	1.09425e-05	3.67044	2.91485
ADX86655.1	CP002425.1	2442770	2443126	+	ADX86655.1	cds-ADX86655.1	No description	+	CDS	Name match	0	0.00161848	0.0245302	1.77213	1.51903
ADX86674.1	CP002425.1	2457680	2459200	-	ADX86674.1	cds-ADX86674.1	No description	-	CDS	Name match	0	0.00123254	0.0194401	-1.41136	-1.2824
ADX86675.1	CP002425.1	2459235	2459549	-	ADX86675.1	cds-ADX86675.1	No description	-	CDS	Name match	0	7.59668e-15	4.75405e-13	-1.16725	-1.15346
ADX86693.1	CP002425.1	2478796	2478990	-	ADX86693.1	cds-ADX86693.1	No description	-	CDS	Name match	0	0.000756279	0.01287	0.788424	0.766187
ADX86699.1	CP002425.1	2484838	2485269	-	ADX86699.1	cds-ADX86699.1	No description	-	CDS	Name match	0	0.000196438	0.00384938	-1.41809	-1.31738

## Sheet: Vec30 vs UBP55
Probe	Chromosome	Start	End	Probe Strand	Feature	ID	Description	Feature Strand	Type	Feature Orientation	Distance	P-value (Vec30vsUBP55)	FDR (Vec30vsUBP55)	Log2 Fold Change (Vec30vsUBP55)	Shrunk Log2 Fold Change (Vec30vsUBP55)
ADX84099.1	CP002425.1	2244	3077	+	ADX84099.1	cds-ADX84099.1	No description	+	CDS	Name match	0	0.00521547	0.0444408	0.77892	0.753869
ADX84160.1	CP002425.1	58108	58656	-	ADX84160.1	cds-ADX84160.1	No description	-	CDS	Name match	0	1.63299e-06	3.33913e-05	0.789684	0.780641
ADX84166.1	CP002425.1	63947	65191	-	ADX84166.1	cds-ADX84166.1	No description	-	CDS	Name match	0	0.000459536	0.00547025	-3.18828	-2.41226
ADX84181.1	CP002425.1	74351	75838	+	ADX84181.1	cds-ADX84181.1	No description	+	CDS	Name match	0	5.37359e-09	1.55123e-07	1.5879	1.53925
ADX84200.1	CP002425.1	93269	94928	-	ADX84200.1	cds-ADX84200.1	No description	-	CDS	Name match	0	9.83845e-05	0.00142187	-1.43323	-1.35489
ADX84202.1	CP002425.1	94931	95719	-	ADX84202.1	cds-ADX84202.1	No description	-	CDS	Name match	0	0.00106175	0.0112055	-1.38586	-1.28767
ADX84203.1	CP002425.1	95725	96989	-	ADX84203.1	cds-ADX84203.1	No description	-	CDS	Name match	0	8.41597e-06	0.000145189	-1.51305	-1.44197
ADX84205.1	CP002425.1	96990	98782	-	ADX84205.1	cds-ADX84205.1	No description	-	CDS	Name match	0	5.81155e-06	0.000103	-1.18583	-1.15213
ADX84207.1	CP002425.1	98785	99783	-	ADX84207.1	cds-ADX84207.1	No description	-	CDS	Name match	0	1.10901e-08	3.10999e-07	-1.90554	-1.81913
ADX84275.1	CP002425.1	157866	159716	+	ADX84275.1	cds-ADX84275.1	No description	+	CDS	Name match	0	0.00533375	0.0451299	-0.637201	-0.623277
ADX84291.1	CP002425.1	174155	174472	-	ADX84291.1	cds-ADX84291.1	No description	-	CDS	Name match	0	0.0024237	0.0235068	1.11875	1.05733
ADX84294.1	CP002425.1	175439	176482	-	ADX84294.1	cds-ADX84294.1	No description	-	CDS	Name match	0	7.47692e-05	0.00110355	0.908881	0.888901
ADX84309.1	CP002425.1	188143	189804	-	ADX84309.1	cds-ADX84309.1	No description	-	CDS	Name match	0	0.0026733	0.0252293	1.35383	1.24591
ADX84318.1	CP002425.1	194981	195817	-	ADX84318.1	cds-ADX84318.1	No description	-	CDS	Name match	0	0.00479644	0.0414776	-0.608244	-0.596401
ADX84355.1	CP002425.1	228462	229709	-	ADX84355.1	cds-ADX84355.1	No description	-	CDS	Name match	0	0.00277932	0.0259801	-0.839402	-0.812107
ADX84372.1	CP002425.1	243208	244221	-	ADX84372.1	cds-ADX84372.1	No description	-	CDS	Name match	0	0.00318972	0.029259	-1.08473	-1.02554
ADX84392.1	CP002425.1	263694	265085	-	ADX84392.1	cds-ADX84392.1	No description	-	CDS	Name match	0	5.72257e-06	0.000103	1.81595	1.6996
ADX84394.1	CP002425.1	265878	267365	-	ADX84394.1	cds-ADX84394.1	No description	-	CDS	Name match	0	2.57217e-08	6.8232e-07	1.50708	1.46134
ADX84399.1	CP002425.1	270303	271973	+	ADX84399.1	cds-ADX84399.1	No description	+	CDS	Name match	0	1.05076e-05	0.00017936	2.50408	2.20394
ADX84400.1	CP002425.1	271997	273109	+	ADX84400.1	cds-ADX84400.1	No description	+	CDS	Name match	0	0.000913584	0.0099081	1.51564	1.39151
ADX84410.1	CP002425.1	281559	282503	-	ADX84410.1	cds-ADX84410.1	No description	-	CDS	Name match	0	0.000381835	0.0047141	1.493	1.38843
ADX84411.1	CP002425.1	282583	284265	+	ADX84411.1	cds-ADX84411.1	No description	+	CDS	Name match	0	2.53258e-05	0.000404183	1.21617	1.17438
ADX84431.1	CP002425.1	300982	301446	+	ADX84431.1	cds-ADX84431.1	No description	+	CDS	Name match	0	0.003391	0.0308173	2.36459	1.85803
ADX84432.1	CP002425.1	301497	302513	-	ADX84432.1	cds-ADX84432.1	No description	-	CDS	Name match	0	8.88435e-11	2.90666e-09	3.84095	3.36433
ADX84433.1	CP002425.1	302532	304867	-	ADX84433.1	cds-ADX84433.1	No description	-	CDS	Name match	0	3.66908e-22	2.66756e-20	4.23321	3.92496
ADX84435.1	CP002425.1	305077	306369	-	ADX84435.1	cds-ADX84435.1	No description	-	CDS	Name match	0	1.85201e-05	0.000300454	3.62305	2.82888
ADX84436.1	CP002425.1	306777	308369	-	ADX84436.1	cds-ADX84436.1	No description	-	CDS	Name match	0	2.03437e-07	4.99184e-06	1.65113	1.58294
ADX84439.1	CP002425.1	312464	313111	-	ADX84439.1	cds-ADX84439.1	No description	-	CDS	Name match	0	0.000688767	0.007726	0.857882	0.835051
ADX84444.1	CP002425.1	315064	316644	+	ADX84444.1	cds-ADX84444.1	No description	+	CDS	Name match	0	0.000350622	0.0043839	2.72305	2.19488
ADX84468.1	CP002425.1	338834	339520	-	ADX84468.1	cds-ADX84468.1	No description	-	CDS	Name match	0	0.00506367	0.043406	1.7315	1.48957
ADX84488.1	CP002425.1	359339	360382	+	ADX84488.1	cds-ADX84488.1	No description	+	CDS	Name match	0	1.42907e-06	2.95292e-05	2.73686	2.41175
ADX84489.1	CP002425.1	360428	362242	-	ADX84489.1	cds-ADX84489.1	No description	-	CDS	Name match	0	6.44518e-06	0.000112963	1.47672	1.41213
ADX84503.1	CP002425.1	377333	379217	-	ADX84503.1	cds-ADX84503.1	No description	-	CDS	Name match	0	0.00260034	0.024779	-0.848429	-0.820572
ADX84518.1	CP002425.1	393313	394763	+	ADX84518.1	cds-ADX84518.1	No description	+	CDS	Name match	0	1.19671e-05	0.000202512	1.70511	1.60151
ADX84522.1	CP002425.1	396466	397563	-	ADX84522.1	cds-ADX84522.1	No description	-	CDS	Name match	0	1.14839e-08	3.17504e-07	3.14525	2.79282
ADX84530.1	CP002425.1	403603	409805	-	ADX84530.1	cds-ADX84530.1	No description	-	CDS	Name match	0	0	1.96182e-44	-3.96738	-3.84418
ADX84534.1	CP002425.1	409812	411137	-	ADX84534.1	cds-ADX84534.1	No description	-	CDS	Name match	0	8.04587e-11	2.67696e-09	-6.86011	-5.297
ADX84542.1	CP002425.1	418965	419546	+	ADX84542.1	cds-ADX84542.1	No description	+	CDS	Name match	0	8.61542e-13	3.25232e-11	3.41337	3.11727
ADX84545.1	CP002425.1	420959	421558	+	ADX84545.1	cds-ADX84545.1	No description	+	CDS	Name match	0	0.00442904	0.0388134	-1.44992	-1.30472
ADX84568.1	CP002425.1	442105	443922	-	ADX84568.1	cds-ADX84568.1	No description	-	CDS	Name match	0	4.69091e-07	1.08332e-05	1.13254	1.10859
ADX84616.1	CP002425.1	492984	494483	-	ADX84616.1	cds-ADX84616.1	No description	-	CDS	Name match	0	7.82125e-07	1.7059e-05	1.21544	1.18481
ADX84619.1	CP002425.1	497710	500841	+	ADX84619.1	cds-ADX84619.1	No description	+	CDS	Name match	0	1.9003e-20	1.16571e-18	-2.93601	-2.81541
ADX84620.1	CP002425.1	500848	502826	+	ADX84620.1	cds-ADX84620.1	No description	+	CDS	Name match	0	2.69152e-12	9.78416e-11	-2.86402	-2.67512
ADX84622.1	CP002425.1	502833	504739	+	ADX84622.1	cds-ADX84622.1	No description	+	CDS	Name match	0	4.30202e-06	8.04273e-05	-2.43899	-2.18166
ADX84624.1	CP002425.1	504913	507033	+	ADX84624.1	cds-ADX84624.1	No description	+	CDS	Name match	0	1.16286e-37	2.85336e-35	-3.88328	-3.73895
ADX84636.1	CP002425.1	521353	523092	-	ADX84636.1	cds-ADX84636.1	No description	-	CDS	Name match	0	6.79216e-05	0.00101008	-1.11568	-1.0794
ADX84637.1	CP002425.1	523095	525146	-	ADX84637.1	cds-ADX84637.1	No description	-	CDS	Name match	0	6.17422e-05	0.000932307	-1.0382	-1.00917
ADX84639.1	CP002425.1	525991	527735	+	ADX84639.1	cds-ADX84639.1	No description	+	CDS	Name match	0	1.82397e-17	8.73283e-16	-1.91594	-1.8752
ADX84641.1	CP002425.1	527740	530353	+	ADX84641.1	cds-ADX84641.1	No description	+	CDS	Name match	0	2.67557e-20	1.59156e-18	-2.1194	-2.07261
ADX84645.1	CP002425.1	532724	534115	+	ADX84645.1	cds-ADX84645.1	No description	+	CDS	Name match	0	7.47575e-12	2.62052e-10	2.40511	2.28524
ADX84647.1	CP002425.1	535366	536445	+	ADX84647.1	cds-ADX84647.1	No description	+	CDS	Name match	0	3.6064e-11	1.22058e-09	-2.1314	-2.04141
ADX84703.1	CP002425.1	600661	600882	-	ADX84703.1	cds-ADX84703.1	No description	-	CDS	Name match	0	0.000148408	0.00206613	-6.08763	-3.07353
ADX84704.1	CP002425.1	601240	601839	-	ADX84704.1	cds-ADX84704.1	No description	-	CDS	Name match	0	1.26117e-44	4.24874e-42	-7.18608	-6.56083
ADX84707.1	CP002425.1	602622	603386	-	ADX84707.1	cds-ADX84707.1	No description	-	CDS	Name match	0	1.24763e-07	3.10013e-06	-1.64751	-1.58184
ADX84709.1	CP002425.1	604042	604236	-	ADX84709.1	cds-ADX84709.1	No description	-	CDS	Name match	0	0.000511584	0.00594224	-5.72351	-2.76157
ADX84710.1	CP002425.1	604361	604636	+	ADX84710.1	cds-ADX84710.1	No description	+	CDS	Name match	0	0.000255555	0.00337197	-1.75175	-1.5962
ADX84711.1	CP002425.1	604680	605294	-	ADX84711.1	cds-ADX84711.1	No description	-	CDS	Name match	0	6.04932e-18	2.9687e-16	-3.06814	-2.91311
ADX84712.1	CP002425.1	605312	605659	-	ADX84712.1	cds-ADX84712.1	No description	-	CDS	Name match	0	3.39001e-20	1.95724e-18	-5.21813	-4.65386
ADX84713.1	CP002425.1	605728	605958	-	ADX84713.1	cds-ADX84713.1	No description	-	CDS	Name match	0	7.78965e-13	2.99825e-11	-6.27802	-5.08712
ADX84714.1	CP002425.1	606049	606327	+	ADX84714.1	cds-ADX84714.1	No description	+	CDS	Name match	0	1.42093e-09	4.22618e-08	-6.43812	-4.9161
ADX84715.1	CP002425.1	606419	608006	-	ADX84715.1	cds-ADX84715.1	No description	-	CDS	Name match	0	2.75089e-06	5.40001e-05	-1.44849	-1.39182
ADX84733.1	CP002425.1	623184	623876	+	ADX84733.1	cds-ADX84733.1	No description	+	CDS	Name match	0	0.000640819	0.00735047	-3.12325	-2.34933
ADX84736.1	CP002425.1	626028	626558	+	ADX84736.1	cds-ADX84736.1	No description	+	CDS	Name match	0	8.08264e-34	1.22048e-31	-5.07079	-4.73757
ADX84737.1	CP002425.1	626611	626925	-	ADX84737.1	cds-ADX84737.1	No description	-	CDS	Name match	0	0	0	-7.41853	-7.06492
ADX84738.1	CP002425.1	627074	627526	+	ADX84738.1	cds-ADX84738.1	No description	+	CDS	Name match	0	5.98376e-32	7.83075e-30	-7.89393	-6.90369
ADX84739.1	CP002425.1	627554	627994	+	ADX84739.1	cds-ADX84739.1	No description	+	CDS	Name match	0	4.24719e-19	2.25331e-17	-6.7519	-5.71486
ADX84740.1	CP002425.1	628042	629810	+	ADX84740.1	cds-ADX84740.1	No description	+	CDS	Name match	0	5.21661e-31	5.68901e-29	-6.35934	-5.73122
ADX84742.1	CP002425.1	630114	630356	+	ADX84742.1	cds-ADX84742.1	No description	+	CDS	Name match	0	0.00261611	0.0248088	-5.19748	-2.32383
ADX84743.1	CP002425.1	630371	631528	-	ADX84743.1	cds-ADX84743.1	No description	-	CDS	Name match	0	0.000103637	0.00147596	-2.34192	-2.03402
ADX84751.1	CP002425.1	637838	638032	-	ADX84751.1	cds-ADX84751.1	No description	-	CDS	Name match	0	0.00026696	0.00344765	1.21768	1.16226
ADX84766.1	CP002425.1	651891	653174	+	ADX84766.1	cds-ADX84766.1	No description	+	CDS	Name match	0	0.00541029	0.0455811	-0.956308	-0.910336
ADX84767.1	CP002425.1	653184	654410	+	ADX84767.1	cds-ADX84767.1	No description	+	CDS	Name match	0	0.001533	0.0152755	-1.15791	-1.09538
ADX84770.1	CP002425.1	657836	659686	+	ADX84770.1	cds-ADX84770.1	No description	+	CDS	Name match	0	0.0010078	0.0107517	-5.02004	-3.02412
ADX84772.1	CP002425.1	661498	662703	-	ADX84772.1	cds-ADX84772.1	No description	-	CDS	Name match	0	0.00280517	0.0260973	1.23243	1.14888
ADX84792.1	CP002425.1	679837	680469	+	ADX84792.1	cds-ADX84792.1	No description	+	CDS	Name match	0	0.00522966	0.0444408	1.4641	1.31069
ADX84793.1	CP002425.1	680461	682329	-	ADX84793.1	cds-ADX84793.1	No description	-	CDS	Name match	0	2.91183e-12	1.03926e-10	1.37724	1.35472
ADX84794.1	CP002425.1	682430	683545	+	ADX84794.1	cds-ADX84794.1	No description	+	CDS	Name match	0	4.66434e-05	0.000720953	1.40362	1.33593
ADX84795.1	CP002425.1	683609	685929	+	ADX84795.1	cds-ADX84795.1	No description	+	CDS	Name match	0	1.75186e-05	0.000288983	0.779578	0.768754
ADX84797.1	CP002425.1	685941	686438	+	ADX84797.1	cds-ADX84797.1	No description	+	CDS	Name match	0	0.00223566	0.0218339	0.856142	0.828366
ADX84803.1	CP002425.1	689948	694171	+	ADX84803.1	cds-ADX84803.1	No description	+	CDS	Name match	0	2.16989e-08	5.83492e-07	1.02821	1.0136
ADX84821.1	CP002425.1	707718	709007	-	ADX84821.1	cds-ADX84821.1	No description	-	CDS	Name match	0	0.000150826	0.00208501	1.77551	1.62354
ADX84822.1	CP002425.1	709721	712201	+	ADX84822.1	cds-ADX84822.1	No description	+	CDS	Name match	0	0.000122911	0.00172339	-0.991492	-0.964063
ADX84823.1	CP002425.1	712658	713971	+	ADX84823.1	cds-ADX84823.1	No description	+	CDS	Name match	0	0.00302436	0.0280038	-0.801928	-0.777651
ADX84831.1	CP002425.1	720085	721200	+	ADX84831.1	cds-ADX84831.1	No description	+	CDS	Name match	0	0.00553154	0.0464035	1.33996	1.21862
ADX84999.1	CP002425.1	896254	898104	-	ADX84999.1	cds-ADX84999.1	No description	-	CDS	Name match	0	1.35957e-06	2.83919e-05	1.09165	1.06836
ADX85019.1	CP002425.1	916812	919410	-	ADX85019.1	cds-ADX85019.1	No description	-	CDS	Name match	0	0.0007981	0.00880152	1.04871	1.00664
ADX85037.1	CP002425.1	938028	941454	-	ADX85037.1	cds-ADX85037.1	No description	-	CDS	Name match	0	0.00309402	0.0285144	0.648766	0.635702
ADX85041.1	CP002425.1	941512	942825	-	ADX85041.1	cds-ADX85041.1	No description	-	CDS	Name match	0	3.40945e-05	0.000535421	0.858231	0.842788
ADX85042.1	CP002425.1	943033	943875	-	ADX85042.1	cds-ADX85042.1	No description	-	CDS	Name match	0	8.43175e-06	0.000145189	1.30826	1.26173
ADX85043.1	CP002425.1	943944	944186	-	ADX85043.1	cds-ADX85043.1	No description	-	CDS	Name match	0	0.000400181	0.00481936	1.08192	1.04037
ADX85044.1	CP002425.1	944198	944629	-	ADX85044.1	cds-ADX85044.1	No description	-	CDS	Name match	0	7.66683e-07	1.69101e-05	0.985643	0.969183
ADX85045.1	CP002425.1	944787	945188	+	ADX85045.1	cds-ADX85045.1	No description	+	CDS	Name match	0	0.000727185	0.00811059	1.20342	1.14159
ADX85056.1	CP002425.1	953912	954376	+	ADX85056.1	cds-ADX85056.1	No description	+	CDS	Name match	0	0.000191355	0.00260854	1.62245	1.5014
ADX85067.1	CP002425.1	959010	959393	+	ADX85067.1	cds-ADX85067.1	No description	+	CDS	Name match	0	0.000751138	0.00833041	-0.774291	-0.757187
ADX85068.1	CP002425.1	959591	959896	-	ADX85068.1	cds-ADX85068.1	No description	-	CDS	Name match	0	0.00248621	0.023807	-1.13331	-1.06899
ADX85072.1	CP002425.1	961568	965393	+	ADX85072.1	cds-ADX85072.1	No description	+	CDS	Name match	0	0.000385313	0.0047273	-0.756549	-0.742127
ADX85076.1	CP002425.1	967245	968677	-	ADX85076.1	cds-ADX85076.1	No description	-	CDS	Name match	0	5.23937e-05	0.000797278	-1.37735	-1.31245
ADX85078.1	CP002425.1	968732	970722	+	ADX85078.1	cds-ADX85078.1	No description	+	CDS	Name match	0	0.0013826	0.0139899	1.34083	1.24732
ADX85132.1	CP002425.1	1016724	1018656	-	ADX85132.1	cds-ADX85132.1	No description	-	CDS	Name match	0	1.51236e-08	4.12328e-07	1.89112	1.80515
ADX85148.1	CP002425.1	1031226	1032320	+	ADX85148.1	cds-ADX85148.1	No description	+	CDS	Name match	0	6.40945e-07	1.44618e-05	-2.81245	-2.4846
ADX85175.1	CP002425.1	1065781	1067166	-	ADX85175.1	cds-ADX85175.1	No description	-	CDS	Name match	0	1.01247e-06	2.13708e-05	-2.17193	-2.00467
ADX85186.1	CP002425.1	1076190	1078573	-	ADX85186.1	cds-ADX85186.1	No description	-	CDS	Name match	0	0.00413917	0.0367656	-0.705195	-0.687415
ADX85189.1	CP002425.1	1078962	1081757	+	ADX85189.1	cds-ADX85189.1	No description	+	CDS	Name match	0	4.75741e-06	8.72785e-05	-1.27607	-1.23517
ADX85191.1	CP002425.1	1082103	1085603	-	ADX85191.1	cds-ADX85191.1	No description	-	CDS	Name match	0	0.00275506	0.0258765	0.889437	0.857112
ADX85210.1	CP002425.1	1098922	1100072	+	ADX85210.1	cds-ADX85210.1	No description	+	CDS	Name match	0	4.31911e-07	1.00933e-05	1.74058	1.65678
ADX85225.1	CP002425.1	1113270	1115865	-	ADX85225.1	cds-ADX85225.1	No description	-	CDS	Name match	0	7.27407e-22	5.09964e-20	-1.60509	-1.58618
ADX85240.1	CP002425.1	1125944	1126741	+	ADX85240.1	cds-ADX85240.1	No description	+	CDS	Name match	0	0.00463545	0.0404417	0.777176	0.752954
ADX85241.1	CP002425.1	1126760	1127539	+	ADX85241.1	cds-ADX85241.1	No description	+	CDS	Name match	0	3.56926e-06	6.93708e-05	1.1954	1.16238
ADX85242.1	CP002425.1	1127555	1128673	+	ADX85242.1	cds-ADX85242.1	No description	+	CDS	Name match	0	1.5911e-05	0.000264688	1.10631	1.07608
ADX85253.1	CP002425.1	1136647	1139175	+	ADX85253.1	cds-ADX85253.1	No description	+	CDS	Name match	0	0.000507031	0.00592442	-0.832408	-0.812524
ADX85267.1	CP002425.1	1150853	1151518	-	ADX85267.1	cds-ADX85267.1	No description	-	CDS	Name match	0	5.64958e-16	2.52048e-14	1.84608	1.80601
ADX85356.1	CP002425.1	1228426	1229229	+	ADX85356.1	cds-ADX85356.1	No description	+	CDS	Name match	0	0.00388146	0.0347914	-0.82632	-0.798438
ADX85361.1	CP002425.1	1231184	1232058	+	ADX85361.1	cds-ADX85361.1	No description	+	CDS	Name match	0	0.00111178	0.0116707	-0.818439	-0.796992
ADX85371.1	CP002425.1	1235305	1236718	+	ADX85371.1	cds-ADX85371.1	No description	+	CDS	Name match	0	0.000845594	0.00922167	-0.780702	-0.762883
ADX85375.1	CP002425.1	1237313	1237957	+	ADX85375.1	cds-ADX85375.1	No description	+	CDS	Name match	0	0.00137335	0.0139683	-1.02	-0.97762
ADX85398.1	CP002425.1	1253433	1257556	+	ADX85398.1	cds-ADX85398.1	No description	+	CDS	Name match	0	6.33974e-07	1.44618e-05	-2.27332	-2.08953
ADX85441.1	CP002425.1	1293405	1295809	-	ADX85441.1	cds-ADX85441.1	No description	-	CDS	Name match	0	1.7528e-06	3.54716e-05	-2.10777	-1.94783
ADX85443.1	CP002425.1	1295815	1297020	-	ADX85443.1	cds-ADX85443.1	No description	-	CDS	Name match	0	2.00055e-05	0.000321891	-2.57904	-2.23915
ADX85444.1	CP002425.1	1297026	1301419	-	ADX85444.1	cds-ADX85444.1	No description	-	CDS	Name match	0	2.24437e-16	1.02458e-14	-2.66752	-2.55316
ADX85448.1	CP002425.1	1301431	1302132	-	ADX85448.1	cds-ADX85448.1	No description	-	CDS	Name match	0	0.000255947	0.00337197	-3.67655	-2.68229
ADX85470.1	CP002425.1	1315499	1317019	+	ADX85470.1	cds-ADX85470.1	No description	+	CDS	Name match	0	0.000303849	0.00387309	-0.701923	-0.690778
ADX85525.1	CP002425.1	1365755	1367382	-	ADX85525.1	cds-ADX85525.1	No description	-	CDS	Name match	0	0.000226528	0.003025	-1.67377	-1.53952
ADX85527.1	CP002425.1	1367388	1369519	-	ADX85527.1	cds-ADX85527.1	No description	-	CDS	Name match	0	1.56183e-05	0.00026204	-1.46685	-1.39831
ADX85552.1	CP002425.1	1389447	1390457	+	ADX85552.1	cds-ADX85552.1	No description	+	CDS	Name match	0	0.000644055	0.00735047	1.75581	1.57811
ADX85581.1	CP002425.1	1415967	1417152	-	ADX85581.1	cds-ADX85581.1	No description	-	CDS	Name match	0	0.00111911	0.0116852	0.668619	0.656802
ADX85583.1	CP002425.1	1417189	1417527	-	ADX85583.1	cds-ADX85583.1	No description	-	CDS	Name match	0	4.44719e-06	8.23569e-05	0.956045	0.93863
ADX85614.1	CP002425.1	1442392	1443153	-	ADX85614.1	cds-ADX85614.1	No description	-	CDS	Name match	0	6.73734e-09	1.91673e-07	1.75781	1.69151
ADX85637.1	CP002425.1	1458911	1459246	+	ADX85637.1	cds-ADX85637.1	No description	+	CDS	Name match	0	0	0	6.81821	6.46136
ADX85645.1	CP002425.1	1463633	1467352	-	ADX85645.1	cds-ADX85645.1	No description	-	CDS	Name match	0	9.18445e-05	0.00134545	-0.996411	-0.969557
ADX85646.1	CP002425.1	1467376	1470896	+	ADX85646.1	cds-ADX85646.1	No description	+	CDS	Name match	0	0.00105622	0.0112055	-0.661642	-0.650301
ADX85730.1	CP002425.1	1546756	1552563	-	ADX85730.1	cds-ADX85730.1	No description	-	CDS	Name match	0	5.07886e-05	0.000778891	-1.07825	-1.04652
ADX85780.1	CP002425.1	1590859	1592517	-	ADX85780.1	cds-ADX85780.1	No description	-	CDS	Name match	0	3.49718e-08	9.15329e-07	-0.963313	-0.950913
ADX85816.1	CP002425.1	1618719	1620128	-	ADX85816.1	cds-ADX85816.1	No description	-	CDS	Name match	0	7.32049e-23	5.52697e-21	-3.18798	-3.05222
ADX85817.1	CP002425.1	1620129	1621136	-	ADX85817.1	cds-ADX85817.1	No description	-	CDS	Name match	0	1.97404e-16	9.22628e-15	-2.6084	-2.50135
ADX85822.1	CP002425.1	1625964	1627712	+	ADX85822.1	cds-ADX85822.1	No description	+	CDS	Name match	0	0	0	-3.8053	-3.75947
ADX85867.1	CP002425.1	1669981	1671588	+	ADX85867.1	cds-ADX85867.1	No description	+	CDS	Name match	0	0.00378628	0.0340939	-1.21107	-1.127
ADX85910.1	CP002425.1	1710403	1714345	-	ADX85910.1	cds-ADX85910.1	No description	-	CDS	Name match	0	5.4222e-08	1.36459e-06	-1.39628	-1.35806
ADX85943.1	CP002425.1	1739804	1740244	+	ADX85943.1	cds-ADX85943.1	No description	+	CDS	Name match	0	0.000168664	0.00231529	-1.22424	-1.17137
ADX85952.1	CP002425.1	1748193	1748585	+	ADX85952.1	cds-ADX85952.1	No description	+	CDS	Name match	0	1.76881e-05	0.000289347	2.16697	1.95609
ADX85967.1	CP002425.1	1762879	1763262	+	ADX85967.1	cds-ADX85967.1	No description	+	CDS	Name match	0	0.00435063	0.0382972	-1.28628	-1.18392
ADX85988.1	CP002425.1	1780032	1783991	+	ADX85988.1	cds-ADX85988.1	No description	+	CDS	Name match	0	0.00219318	0.021526	-0.68501	-0.67069
ADX86010.1	CP002425.1	1801058	1801252	-	ADX86010.1	cds-ADX86010.1	No description	-	CDS	Name match	0	2.14187e-06	4.29029e-05	2.169	1.99198
ADX86011.1	CP002425.1	1801349	1801540	-	ADX86011.1	cds-ADX86011.1	No description	-	CDS	Name match	0	9.85094e-05	0.00142187	-2.32486	-2.02322
ADX86012.1	CP002425.1	1801546	1802604	-	ADX86012.1	cds-ADX86012.1	No description	-	CDS	Name match	0	2.93715e-30	3.03454e-28	-2.97703	-2.89293
ADX86013.1	CP002425.1	1802615	1804384	-	ADX86013.1	cds-ADX86013.1	No description	-	CDS	Name match	0	3.38027e-36	6.03224e-34	-3.00192	-2.93026
ADX86016.1	CP002425.1	1806015	1807727	-	ADX86016.1	cds-ADX86016.1	No description	-	CDS	Name match	0	0.000972971	0.0104368	-1.2694	-1.19407
ADX86021.1	CP002425.1	1810858	1811355	+	ADX86021.1	cds-ADX86021.1	No description	+	CDS	Name match	0	0.000396506	0.00481936	3.18105	2.40477
ADX86034.1	CP002425.1	1821287	1825364	-	ADX86034.1	cds-ADX86034.1	No description	-	CDS	Name match	0	0.000967299	0.010433	-1.24929	-1.17732
ADX86062.1	CP002425.1	1847228	1847548	+	ADX86062.1	cds-ADX86062.1	No description	+	CDS	Name match	0	0.000341295	0.00429463	1.77998	1.61082
ADX86084.1	CP002425.1	1870174	1870608	+	ADX86084.1	cds-ADX86084.1	No description	+	CDS	Name match	0	1.4841e-09	4.34819e-08	2.77487	2.54837
ADX86085.1	CP002425.1	1870605	1871861	-	ADX86085.1	cds-ADX86085.1	No description	-	CDS	Name match	0	2.17335e-19	1.18508e-17	2.56958	2.48337
ADX86088.1	CP002425.1	1874580	1876589	+	ADX86088.1	cds-ADX86088.1	No description	+	CDS	Name match	0	0.00483718	0.0416464	1.28988	1.18441
ADX86093.1	CP002425.1	1879479	1881437	-	ADX86093.1	cds-ADX86093.1	No description	-	CDS	Name match	0	2.67823e-07	6.33416e-06	1.50739	1.4542
ADX86104.1	CP002425.1	1893232	1894029	-	ADX86104.1	cds-ADX86104.1	No description	-	CDS	Name match	0	0.00391379	0.0349217	-2.37807	-1.85957
ADX86107.1	CP002425.1	1895443	1896990	-	ADX86107.1	cds-ADX86107.1	No description	-	CDS	Name match	0	0	0	-4.71314	-4.56146
ADX86112.1	CP002425.1	1899561	1900961	+	ADX86112.1	cds-ADX86112.1	No description	+	CDS	Name match	0	0.000358333	0.00445195	-0.751868	-0.737893
ADX86119.1	CP002425.1	1909367	1909852	+	ADX86119.1	cds-ADX86119.1	No description	+	CDS	Name match	0	7.52814e-10	2.2735e-08	1.47285	1.43765
ADX86122.1	CP002425.1	1911807	1912109	+	ADX86122.1	cds-ADX86122.1	No description	+	CDS	Name match	0	0.00209288	0.0207491	-2.07768	-1.74569
ADX86145.1	CP002425.1	1928367	1930801	+	ADX86145.1	cds-ADX86145.1	No description	+	CDS	Name match	0	0.00134418	0.0138148	-0.947996	-0.913914
ADX86151.1	CP002425.1	1934117	1934425	-	ADX86151.1	cds-ADX86151.1	No description	-	CDS	Name match	0	0.00348973	0.0315684	-1.65317	-1.45425
ADX86154.1	CP002425.1	1936733	1937755	+	ADX86154.1	cds-ADX86154.1	No description	+	CDS	Name match	0	2.95546e-32	4.14397e-30	-5.24667	-4.86646
ADX86155.1	CP002425.1	1937901	1939154	-	ADX86155.1	cds-ADX86155.1	No description	-	CDS	Name match	0	0.000676097	0.00762746	-2.57816	-2.08865
ADX86183.1	CP002425.1	1964130	1965431	-	ADX86183.1	cds-ADX86183.1	No description	-	CDS	Name match	0	1.53788e-11	5.29625e-10	1.5186	1.48643
ADX86186.1	CP002425.1	1968179	1969615	+	ADX86186.1	cds-ADX86186.1	No description	+	CDS	Name match	0	6.46235e-05	0.000968366	-0.622084	-0.61571
ADX86199.1	CP002425.1	1980460	1980993	-	ADX86199.1	cds-ADX86199.1	No description	-	CDS	Name match	0	0.000399349	0.00481936	1.46714	1.36675
ADX86204.1	CP002425.1	1985780	1986442	-	ADX86204.1	cds-ADX86204.1	No description	-	CDS	Name match	0	0.000459802	0.00547025	1.72348	1.5625
ADX86208.1	CP002425.1	1992054	1994717	-	ADX86208.1	cds-ADX86208.1	No description	-	CDS	Name match	0	7.11452e-13	2.79316e-11	-1.72412	-1.68271
ADX86214.1	CP002425.1	1996807	1997055	+	ADX86214.1	cds-ADX86214.1	No description	+	CDS	Name match	0	0.000495167	0.00582043	-1.68284	-1.53108
ADX86215.1	CP002425.1	1997059	1998925	+	ADX86215.1	cds-ADX86215.1	No description	+	CDS	Name match	0	1.42059e-12	5.26155e-11	-1.76709	-1.72133
ADX86240.1	CP002425.1	2021374	2023300	-	ADX86240.1	cds-ADX86240.1	No description	-	CDS	Name match	0	5.99296e-10	1.83815e-08	1.21708	1.1973
ADX86242.1	CP002425.1	2023517	2025358	+	ADX86242.1	cds-ADX86242.1	No description	+	CDS	Name match	0	4.23699e-10	1.32019e-08	1.29608	1.27267
ADX86243.1	CP002425.1	2025440	2026546	-	ADX86243.1	cds-ADX86243.1	No description	-	CDS	Name match	0	5.82422e-06	0.000103	0.972401	0.953642
ADX86244.1	CP002425.1	2026684	2028852	+	ADX86244.1	cds-ADX86244.1	No description	+	CDS	Name match	0	1.81082e-10	5.82728e-09	1.04498	1.03313
ADX86250.1	CP002425.1	2035745	2038504	+	ADX86250.1	cds-ADX86250.1	No description	+	CDS	Name match	0	0.00135336	0.0138367	-0.894001	-0.865193
ADX86253.1	CP002425.1	2038659	2040821	+	ADX86253.1	cds-ADX86253.1	No description	+	CDS	Name match	0	0.000829131	0.00909265	-0.609967	-0.601412
ADX86262.1	CP002425.1	2050982	2053246	+	ADX86262.1	cds-ADX86262.1	No description	+	CDS	Name match	0	0.00243091	0.0235068	-1.4127	-1.29341
ADX86275.1	CP002425.1	2063746	2065938	+	ADX86275.1	cds-ADX86275.1	No description	+	CDS	Name match	0	0.00142411	0.0142723	-0.663448	-0.651404
ADX86297.1	CP002425.1	2094540	2096147	+	ADX86297.1	cds-ADX86297.1	No description	+	CDS	Name match	0	2.29026e-07	5.48265e-06	-1.47273	-1.42358
ADX86300.1	CP002425.1	2098839	2100023	+	ADX86300.1	cds-ADX86300.1	No description	+	CDS	Name match	0	0.00122283	0.0126337	-2.23648	-1.86424
ADX86310.1	CP002425.1	2107378	2108346	-	ADX86310.1	cds-ADX86310.1	No description	-	CDS	Name match	0	1.73631e-19	9.73824e-18	-4.41947	-4.03323
ADX86319.1	CP002425.1	2114470	2116842	-	ADX86319.1	cds-ADX86319.1	No description	-	CDS	Name match	0	3.5135e-31	4.05705e-29	2.003	1.97787
ADX86320.1	CP002425.1	2116952	2117545	-	ADX86320.1	cds-ADX86320.1	No description	-	CDS	Name match	0	1.11908e-20	7.0863e-19	2.65291	2.56452
ADX86321.1	CP002425.1	2117686	2118441	+	ADX86321.1	cds-ADX86321.1	No description	+	CDS	Name match	0	1.72318e-23	1.35304e-21	2.12805	2.08757
ADX86322.1	CP002425.1	2118443	2120393	+	ADX86322.1	cds-ADX86322.1	No description	+	CDS	Name match	0	3.90331e-28	3.8311e-26	2.03557	2.00621
ADX86324.1	CP002425.1	2120395	2120841	+	ADX86324.1	cds-ADX86324.1	No description	+	CDS	Name match	0	8.09463e-07	1.74613e-05	1.74338	1.65505
ADX86325.1	CP002425.1	2121038	2121478	+	ADX86325.1	cds-ADX86325.1	No description	+	CDS	Name match	0	3.41468e-10	1.08113e-08	5.72778	4.51604
ADX86332.1	CP002425.1	2126875	2127456	+	ADX86332.1	cds-ADX86332.1	No description	+	CDS	Name match	0	3.96388e-06	7.55446e-05	-3.20575	-2.68641
ADX86357.1	CP002425.1	2154438	2155280	-	ADX86357.1	cds-ADX86357.1	No description	-	CDS	Name match	0	7.46154e-07	1.66443e-05	-5.41465	-3.98943
ADX86358.1	CP002425.1	2155298	2155597	-	ADX86358.1	cds-ADX86358.1	No description	-	CDS	Name match	0	0.000196238	0.00265665	-5.55117	-3.49912
ADX86359.1	CP002425.1	2155604	2156824	-	ADX86359.1	cds-ADX86359.1	No description	-	CDS	Name match	0	5.58278e-13	2.23653e-11	-5.60673	-4.66139
ADX86360.1	CP002425.1	2156925	2159536	+	ADX86360.1	cds-ADX86360.1	No description	+	CDS	Name match	0	1.52676e-26	1.36229e-24	-5.90815	-5.30684
ADX86362.1	CP002425.1	2159547	2160221	+	ADX86362.1	cds-ADX86362.1	No description	+	CDS	Name match	0	4.65076e-05	0.000720953	-5.98459	-3.88637
ADX86363.1	CP002425.1	2160337	2161466	+	ADX86363.1	cds-ADX86363.1	No description	+	CDS	Name match	0	4.09801e-24	3.35183e-22	-3.5157	-3.34646
ADX86381.1	CP002425.1	2175487	2177222	-	ADX86381.1	cds-ADX86381.1	No description	-	CDS	Name match	0	0.00245898	0.0236616	-0.722594	-0.70546
ADX86387.1	CP002425.1	2179238	2179798	-	ADX86387.1	cds-ADX86387.1	No description	-	CDS	Name match	0	0.000559201	0.00645713	1.19974	1.14081
ADX86412.1	CP002425.1	2202487	2203239	-	ADX86412.1	cds-ADX86412.1	No description	-	CDS	Name match	0	2.78458e-05	0.000440816	1.24342	1.1983
ADX86417.1	CP002425.1	2207642	2207980	-	ADX86417.1	cds-ADX86417.1	No description	-	CDS	Name match	0	0.000476383	0.00563338	3.14598	2.3739
ADX86439.1	CP002425.1	2230051	2231028	+	ADX86439.1	cds-ADX86439.1	No description	+	CDS	Name match	0	0.000121796	0.00172004	-1.65616	-1.53506
ADX86453.1	CP002425.1	2243131	2245169	+	ADX86453.1	cds-ADX86453.1	No description	+	CDS	Name match	0	8.57409e-07	1.82945e-05	1.73864	1.65087
ADX86495.1	CP002425.1	2285010	2285369	+	ADX86495.1	cds-ADX86495.1	No description	+	CDS	Name match	0	0.000258232	0.00337939	1.72644	1.57605
ADX86506.1	CP002425.1	2294842	2296674	+	ADX86506.1	cds-ADX86506.1	No description	+	CDS	Name match	0	5.1713e-08	1.31835e-06	-1.29247	-1.26209
ADX86507.1	CP002425.1	2296677	2298148	+	ADX86507.1	cds-ADX86507.1	No description	+	CDS	Name match	0	2.30558e-06	4.57157e-05	-1.28485	-1.24551
ADX86510.1	CP002425.1	2299146	2303153	-	ADX86510.1	cds-ADX86510.1	No description	-	CDS	Name match	0	0.000277661	0.00356241	-1.45255	-1.36009
ADX86522.1	CP002425.1	2313399	2314958	-	ADX86522.1	cds-ADX86522.1	No description	-	CDS	Name match	0	0.0041786	0.0369486	1.20982	1.12426
ADX86525.1	CP002425.1	2318340	2319314	+	ADX86525.1	cds-ADX86525.1	No description	+	CDS	Name match	0	4.08396e-06	7.70847e-05	-1.57595	-1.50114
ADX86578.1	CP002425.1	2372524	2375522	-	ADX86578.1	cds-ADX86578.1	No description	-	CDS	Name match	0	0.00065846	0.00747143	1.08476	1.03969
ADX86581.1	CP002425.1	2375602	2376471	+	ADX86581.1	cds-ADX86581.1	No description	+	CDS	Name match	0	0.00114269	0.0118682	1.96537	1.70175
ADX86582.1	CP002425.1	2376523	2378601	-	ADX86582.1	cds-ADX86582.1	No description	-	CDS	Name match	0	1.3728e-40	3.84973e-38	2.47494	2.43908
ADX86583.1	CP002425.1	2378697	2379868	+	ADX86583.1	cds-ADX86583.1	No description	+	CDS	Name match	0	2.22219e-07	5.38537e-06	1.80206	1.71362
ADX86588.1	CP002425.1	2382066	2382824	-	ADX86588.1	cds-ADX86588.1	No description	-	CDS	Name match	0	0.00337043	0.0307728	1.76132	1.5275
ADX86602.1	CP002425.1	2393972	2394409	-	ADX86602.1	cds-ADX86602.1	No description	-	CDS	Name match	0	0.000103761	0.00147596	-0.804444	-0.789935
ADX86606.1	CP002425.1	2396941	2399127	-	ADX86606.1	cds-ADX86606.1	No description	-	CDS	Name match	0	1.85971e-36	4.05624e-34	2.02068	1.99876
ADX86609.1	CP002425.1	2399210	2399990	-	ADX86609.1	cds-ADX86609.1	No description	-	CDS	Name match	0	7.90715e-22	5.35233e-20	2.21781	2.16837
ADX86611.1	CP002425.1	2400122	2402859	-	ADX86611.1	cds-ADX86611.1	No description	-	CDS	Name match	0	2.10194e-36	4.12611e-34	2.12708	2.1015
ADX86613.1	CP002425.1	2402860	2403708	-	ADX86613.1	cds-ADX86613.1	No description	-	CDS	Name match	0	4.94781e-21	3.23752e-19	1.9539	1.91855
ADX86614.1	CP002425.1	2403914	2405308	-	ADX86614.1	cds-ADX86614.1	No description	-	CDS	Name match	0	5.14937e-06	9.35946e-05	-1.02524	-1.00354
ADX86618.1	CP002425.1	2406571	2407695	-	ADX86618.1	cds-ADX86618.1	No description	-	CDS	Name match	0	1.82498e-27	1.70592e-25	1.95431	1.92763
ADX86619.1	CP002425.1	2407698	2408078	-	ADX86619.1	cds-ADX86619.1	No description	-	CDS	Name match	0	2.07548e-24	1.77137e-22	2.03765	2.00346
ADX86620.1	CP002425.1	2408080	2409237	-	ADX86620.1	cds-ADX86620.1	No description	-	CDS	Name match	0	1.30431e-31	1.60023e-29	1.88083	1.86029
ADX86621.1	CP002425.1	2409250	2409495	-	ADX86621.1	cds-ADX86621.1	No description	-	CDS	Name match	0	5.86897e-18	2.95405e-16	1.83006	1.79561
ADX86623.1	CP002425.1	2410071	2411761	-	ADX86623.1	cds-ADX86623.1	No description	-	CDS	Name match	0	1.34785e-15	5.87963e-14	3.10087	2.91556
ADX86625.1	CP002425.1	2411768	2412931	-	ADX86625.1	cds-ADX86625.1	No description	-	CDS	Name match	0	2.44022e-18	1.26057e-16	3.37039	3.17176
ADX86626.1	CP002425.1	2412993	2414526	+	ADX86626.1	cds-ADX86626.1	No description	+	CDS	Name match	0	3.46927e-15	1.48048e-13	3.94577	3.57802
ADX86628.1	CP002425.1	2414527	2414907	+	ADX86628.1	cds-ADX86628.1	No description	+	CDS	Name match	0	0.00142505	0.0142723	4.01849	2.56679
ADX86629.1	CP002425.1	2415005	2416015	+	ADX86629.1	cds-ADX86629.1	No description	+	CDS	Name match	0	3.69627e-15	1.54378e-13	4.79516	4.19216
ADX86637.1	CP002425.1	2423668	2424138	-	ADX86637.1	cds-ADX86637.1	No description	-	CDS	Name match	0	0.000198377	0.00266722	-0.857581	-0.838525
ADX86667.1	CP002425.1	2451781	2452788	+	ADX86667.1	cds-ADX86667.1	No description	+	CDS	Name match	0	0.00472048	0.0410014	-0.788541	-0.76307
ADX86674.1	CP002425.1	2457680	2459200	-	ADX86674.1	cds-ADX86674.1	No description	-	CDS	Name match	0	4.63083e-08	1.19609e-06	-2.85355	-2.56208
ADX86675.1	CP002425.1	2459235	2459549	-	ADX86675.1	cds-ADX86675.1	No description	-	CDS	Name match	0	2.11774e-35	3.46427e-33	-2.71526	-2.66104
ADX86681.1	CP002425.1	2463827	2464894	-	ADX86681.1	cds-ADX86681.1	No description	-	CDS	Name match	0	3.95563e-13	1.61769e-11	2.40982	2.30199
ADX86695.1	CP002425.1	2479579	2481078	-	ADX86695.1	cds-ADX86695.1	No description	-	CDS	Name match	0	0.000261043	0.00339357	1.31505	1.24595
ADX86698.1	CP002425.1	2484098	2484667	-	ADX86698.1	cds-ADX86698.1	No description	-	CDS	Name match	0	0.00211332	0.0208465	-2.15395	-1.7884
ADX86699.1	CP002425.1	2484838	2485269	-	ADX86699.1	cds-ADX86699.1	No description	-	CDS	Name match	0	3.78744e-06	7.28897e-05	-1.72514	-1.62869
ADX86735.1	CP002425.1	2515869	2516936	+	ADX86735.1	cds-ADX86735.1	No description	+	CDS	Name match	0	0.000333894	0.0042286	2.13935	1.86073

## Sheet: Vec45 vs Vec55
Probe	Chromosome	Start	End	Probe Strand	Feature	ID	Description	Feature Strand	Type	Feature Orientation	Distance	P-value (Vec45vsVec55)	FDR (Vec45vsVec55)	Log2 Fold Change (Vec45vsVec55)	Shrunk Log2 Fold Change (Vec45vsVec55)
ADX84101.1	CP002425.1	3492	4711	-	ADX84101.1	cds-ADX84101.1	No description	-	CDS	Name match	0	3.95807e-06	5.413e-05	-2.49411	-2.32525
ADX84150.1	CP002425.1	46159	47922	-	ADX84150.1	cds-ADX84150.1	No description	-	CDS	Name match	0	7.39366e-05	0.000814535	-0.72514	-0.719099
ADX84153.1	CP002425.1	49541	50741	+	ADX84153.1	cds-ADX84153.1	No description	+	CDS	Name match	0	0.00196457	0.0145908	-2.11141	-1.89276
ADX84160.1	CP002425.1	58108	58656	-	ADX84160.1	cds-ADX84160.1	No description	-	CDS	Name match	0	4.70287e-33	3.00832e-31	1.73845	1.72931
ADX84166.1	CP002425.1	63947	65191	-	ADX84166.1	cds-ADX84166.1	No description	-	CDS	Name match	0	0.00398888	0.0268134	3.28676	2.50231
ADX84181.1	CP002425.1	74351	75838	+	ADX84181.1	cds-ADX84181.1	No description	+	CDS	Name match	0	1.77485e-09	3.74419e-08	-3.48507	-3.22155
ADX84184.1	CP002425.1	76109	77392	-	ADX84184.1	cds-ADX84184.1	No description	-	CDS	Name match	0	6.43214e-10	1.38641e-08	-3.35723	-3.13052
ADX84191.1	CP002425.1	85013	86336	+	ADX84191.1	cds-ADX84191.1	No description	+	CDS	Name match	0	0.00273464	0.0195065	2.27622	1.98958
ADX84205.1	CP002425.1	96990	98782	-	ADX84205.1	cds-ADX84205.1	No description	-	CDS	Name match	0	0.00385666	0.0263405	0.923438	0.900386
ADX84219.1	CP002425.1	110377	111297	-	ADX84219.1	cds-ADX84219.1	No description	-	CDS	Name match	0	0.00105982	0.00841456	3.11604	2.55219
ADX84220.1	CP002425.1	111420	113798	+	ADX84220.1	cds-ADX84220.1	No description	+	CDS	Name match	0	0.00801501	0.0486048	3.81245	2.58131
ADX84246.1	CP002425.1	132151	133512	+	ADX84246.1	cds-ADX84246.1	No description	+	CDS	Name match	0	6.26845e-06	8.34251e-05	-1.74281	-1.68019
ADX84250.1	CP002425.1	136249	137949	+	ADX84250.1	cds-ADX84250.1	No description	+	CDS	Name match	0	2.43106e-06	3.49333e-05	-1.51637	-1.47803
ADX84251.1	CP002425.1	137951	138901	+	ADX84251.1	cds-ADX84251.1	No description	+	CDS	Name match	0	4.98859e-05	0.000568528	-1.75648	-1.67774
ADX84254.1	CP002425.1	140230	142733	-	ADX84254.1	cds-ADX84254.1	No description	-	CDS	Name match	0	2.91789e-20	1.37766e-18	-2.22782	-2.1957
ADX84265.1	CP002425.1	150454	151784	-	ADX84265.1	cds-ADX84265.1	No description	-	CDS	Name match	0	0.000743362	0.00616773	0.947915	0.929501
ADX84275.1	CP002425.1	157866	159716	+	ADX84275.1	cds-ADX84275.1	No description	+	CDS	Name match	0	0.000990609	0.00805072	-1.50742	-1.43229
ADX84276.1	CP002425.1	159740	161473	+	ADX84276.1	cds-ADX84276.1	No description	+	CDS	Name match	0	6.93147e-09	1.38839e-07	-1.96937	-1.914
ADX84283.1	CP002425.1	166340	168592	-	ADX84283.1	cds-ADX84283.1	No description	-	CDS	Name match	0	0.00204192	0.0149414	-2.42849	-2.10656
ADX84290.1	CP002425.1	173525	173758	+	ADX84290.1	cds-ADX84290.1	No description	+	CDS	Name match	0	3.07467e-06	4.32416e-05	2.32248	2.18677
ADX84291.1	CP002425.1	174155	174472	-	ADX84291.1	cds-ADX84291.1	No description	-	CDS	Name match	0	6.48946e-07	9.82336e-06	1.54274	1.50643
ADX84303.1	CP002425.1	181157	182919	+	ADX84303.1	cds-ADX84303.1	No description	+	CDS	Name match	0	1.76662e-07	2.96882e-06	-2.03181	-1.9577
ADX84305.1	CP002425.1	182867	184687	-	ADX84305.1	cds-ADX84305.1	No description	-	CDS	Name match	0	2.72665e-17	1.06018e-15	-2.44501	-2.39492
ADX84306.1	CP002425.1	184769	186325	-	ADX84306.1	cds-ADX84306.1	No description	-	CDS	Name match	0	4.11854e-05	0.000474829	-2.96861	-2.63185
ADX84311.1	CP002425.1	190385	190915	+	ADX84311.1	cds-ADX84311.1	No description	+	CDS	Name match	0	3.78037e-06	5.24229e-05	-1.46813	-1.43194
ADX84347.1	CP002425.1	218644	220215	-	ADX84347.1	cds-ADX84347.1	No description	-	CDS	Name match	0	0.000178047	0.00178317	1.73377	1.64555
ADX84362.1	CP002425.1	235014	236531	+	ADX84362.1	cds-ADX84362.1	No description	+	CDS	Name match	0	3.40562e-05	0.000401985	-1.10355	-1.08429
ADX84365.1	CP002425.1	237594	238307	-	ADX84365.1	cds-ADX84365.1	No description	-	CDS	Name match	0	0.00820265	0.049591	-1.5182	-1.40252
ADX84379.1	CP002425.1	252025	252816	+	ADX84379.1	cds-ADX84379.1	No description	+	CDS	Name match	0	5.57648e-05	0.000631895	2.6632	2.40245
ADX84394.1	CP002425.1	265878	267365	-	ADX84394.1	cds-ADX84394.1	No description	-	CDS	Name match	0	0.00021084	0.00206978	-1.82374	-1.71964
ADX84399.1	CP002425.1	270303	271973	+	ADX84399.1	cds-ADX84399.1	No description	+	CDS	Name match	0	0.0010557	0.00841456	1.91787	1.76634
ADX84406.1	CP002425.1	278435	278602	+	ADX84406.1	cds-ADX84406.1	No description	+	CDS	Name match	0	8.12691e-08	1.45186e-06	8.27186	5.4492
ADX84415.1	CP002425.1	287220	289487	-	ADX84415.1	cds-ADX84415.1	No description	-	CDS	Name match	0	7.55687e-06	9.7943e-05	1.66353	1.60787
ADX84431.1	CP002425.1	300982	301446	+	ADX84431.1	cds-ADX84431.1	No description	+	CDS	Name match	0	7.5228e-06	9.7943e-05	2.84288	2.58386
ADX84432.1	CP002425.1	301497	302513	-	ADX84432.1	cds-ADX84432.1	No description	-	CDS	Name match	0	0.000232974	0.00226464	3.06267	2.61748
ADX84433.1	CP002425.1	302532	304867	-	ADX84433.1	cds-ADX84433.1	No description	-	CDS	Name match	0	5.95809e-07	9.08838e-06	2.88451	2.66327
ADX84436.1	CP002425.1	306777	308369	-	ADX84436.1	cds-ADX84436.1	No description	-	CDS	Name match	0	4.53003e-07	7.1294e-06	2.01618	1.93863
ADX84438.1	CP002425.1	310928	312442	+	ADX84438.1	cds-ADX84438.1	No description	+	CDS	Name match	0	2.01128e-41	1.66179e-39	3.50822	3.44981
ADX84439.1	CP002425.1	312464	313111	-	ADX84439.1	cds-ADX84439.1	No description	-	CDS	Name match	0	0	0	4.47076	4.44755
ADX84443.1	CP002425.1	314868	315059	+	ADX84443.1	cds-ADX84443.1	No description	+	CDS	Name match	0	0.00307608	0.0217852	5.74604	2.92245
ADX84444.1	CP002425.1	315064	316644	+	ADX84444.1	cds-ADX84444.1	No description	+	CDS	Name match	0	0.00652173	0.0413182	2.03993	1.78889
ADX84456.1	CP002425.1	327625	329672	-	ADX84456.1	cds-ADX84456.1	No description	-	CDS	Name match	0	0.000314702	0.00292983	1.95768	1.82294
ADX84462.1	CP002425.1	331875	332336	-	ADX84462.1	cds-ADX84462.1	No description	-	CDS	Name match	0	0.000292704	0.00276396	3.50429	2.85895
ADX84464.1	CP002425.1	335802	336429	-	ADX84464.1	cds-ADX84464.1	No description	-	CDS	Name match	0	7.5793e-11	1.78926e-09	2.52826	2.4362
ADX84469.1	CP002425.1	339754	340839	+	ADX84469.1	cds-ADX84469.1	No description	+	CDS	Name match	0	0.000377787	0.00346829	2.89863	2.49087
ADX84470.1	CP002425.1	341966	342781	+	ADX84470.1	cds-ADX84470.1	No description	+	CDS	Name match	0	0.00185633	0.0139436	2.99617	2.44003
ADX84474.1	CP002425.1	345869	346030	+	ADX84474.1	cds-ADX84474.1	No description	+	CDS	Name match	0	0.00551533	0.0356251	2.80538	2.2428
ADX84475.1	CP002425.1	346109	346915	+	ADX84475.1	cds-ADX84475.1	No description	+	CDS	Name match	0	0.00057264	0.00498294	1.91536	1.77769
ADX84493.1	CP002425.1	366556	366918	-	ADX84493.1	cds-ADX84493.1	No description	-	CDS	Name match	0	0.00524878	0.0341257	1.78339	1.61786
ADX84494.1	CP002425.1	366941	367162	-	ADX84494.1	cds-ADX84494.1	No description	-	CDS	Name match	0	0.00828813	0.0498041	2.36603	1.972
ADX84506.1	CP002425.1	380574	381620	-	ADX84506.1	cds-ADX84506.1	No description	-	CDS	Name match	0	0.00103614	0.00831849	-1.63793	-1.5418
ADX84518.1	CP002425.1	393313	394763	+	ADX84518.1	cds-ADX84518.1	No description	+	CDS	Name match	0	0.000922889	0.00759373	1.54031	1.46123
ADX84530.1	CP002425.1	403603	409805	-	ADX84530.1	cds-ADX84530.1	No description	-	CDS	Name match	0	4.86799e-07	7.60097e-06	2.43115	2.29733
ADX84541.1	CP002425.1	417489	418655	-	ADX84541.1	cds-ADX84541.1	No description	-	CDS	Name match	0	0.00017176	0.0017373	6.55397	3.74723
ADX84542.1	CP002425.1	418965	419546	+	ADX84542.1	cds-ADX84542.1	No description	+	CDS	Name match	0	0	0	10.0649	9.89405
ADX84543.1	CP002425.1	419577	419915	+	ADX84543.1	cds-ADX84543.1	No description	+	CDS	Name match	0	2.99307e-10	6.66883e-09	8.99626	7.03974
ADX84544.1	CP002425.1	419942	420478	-	ADX84544.1	cds-ADX84544.1	No description	-	CDS	Name match	0	0.00616793	0.039328	1.78642	1.61411
ADX84560.1	CP002425.1	434211	434858	-	ADX84560.1	cds-ADX84560.1	No description	-	CDS	Name match	0	0.000163203	0.00165964	2.98775	2.58668
ADX84591.1	CP002425.1	467666	467839	-	ADX84591.1	cds-ADX84591.1	No description	-	CDS	Name match	0	3.66551e-05	0.000427571	4.10423	3.33536
ADX84611.1	CP002425.1	488463	489497	-	ADX84611.1	cds-ADX84611.1	No description	-	CDS	Name match	0	1.12384e-07	1.95489e-06	3.71222	3.3162
ADX84612.1	CP002425.1	489503	489856	-	ADX84612.1	cds-ADX84612.1	No description	-	CDS	Name match	0	8.05637e-11	1.8795e-09	4.78635	4.24762
ADX84614.1	CP002425.1	491797	492648	+	ADX84614.1	cds-ADX84614.1	No description	+	CDS	Name match	0	2.12013e-18	9.34269e-17	-2.72334	-2.65898
ADX84616.1	CP002425.1	492984	494483	-	ADX84616.1	cds-ADX84616.1	No description	-	CDS	Name match	0	1.37718e-39	1.01146e-37	-3.46617	-3.40718
ADX84618.1	CP002425.1	495527	497413	-	ADX84618.1	cds-ADX84618.1	No description	-	CDS	Name match	0	0.00178296	0.0134947	-2.70668	-2.28793
ADX84636.1	CP002425.1	521353	523092	-	ADX84636.1	cds-ADX84636.1	No description	-	CDS	Name match	0	2.96315e-09	6.05765e-08	-2.41109	-2.31563
ADX84637.1	CP002425.1	523095	525146	-	ADX84637.1	cds-ADX84637.1	No description	-	CDS	Name match	0	2.99797e-14	9.58867e-13	-2.85304	-2.75619
ADX84639.1	CP002425.1	525991	527735	+	ADX84639.1	cds-ADX84639.1	No description	+	CDS	Name match	0	1.35295e-17	5.4753e-16	-2.93638	-2.85226
ADX84641.1	CP002425.1	527740	530353	+	ADX84641.1	cds-ADX84641.1	No description	+	CDS	Name match	0	2.32835e-13	6.89121e-12	-3.00524	-2.88466
ADX84647.1	CP002425.1	535366	536445	+	ADX84647.1	cds-ADX84647.1	No description	+	CDS	Name match	0	0.00679917	0.0423986	-2.31715	-1.96297
ADX84648.1	CP002425.1	537328	537606	-	ADX84648.1	cds-ADX84648.1	No description	-	CDS	Name match	0	2.34707e-05	0.000282076	5.15274	3.93379
ADX84661.1	CP002425.1	551574	552602	+	ADX84661.1	cds-ADX84661.1	No description	+	CDS	Name match	0	0.00424003	0.0282806	2.8372	2.28283
ADX84670.1	CP002425.1	559971	561452	-	ADX84670.1	cds-ADX84670.1	No description	-	CDS	Name match	0	0.000430299	0.00384361	-3.38493	-2.77901
ADX84671.1	CP002425.1	561453	562352	-	ADX84671.1	cds-ADX84671.1	No description	-	CDS	Name match	0	5.82758e-05	0.000656596	-4.10084	-3.32482
ADX84684.1	CP002425.1	582337	583654	-	ADX84684.1	cds-ADX84684.1	No description	-	CDS	Name match	0	0.00531798	0.0344626	-1.89283	-1.69786
ADX84710.1	CP002425.1	604361	604636	+	ADX84710.1	cds-ADX84710.1	No description	+	CDS	Name match	0	1.00314e-13	3.06035e-12	2.91629	2.80858
ADX84717.1	CP002425.1	608153	608584	-	ADX84717.1	cds-ADX84717.1	No description	-	CDS	Name match	0	5.66927e-18	2.39195e-16	1.8695	1.84781
ADX84724.1	CP002425.1	614922	615443	-	ADX84724.1	cds-ADX84724.1	No description	-	CDS	Name match	0	0.00593961	0.0379944	2.27057	1.94088
ADX84725.1	CP002425.1	615450	615971	-	ADX84725.1	cds-ADX84725.1	No description	-	CDS	Name match	0	0.000731558	0.0060953	3.01435	2.52081
ADX84751.1	CP002425.1	637838	638032	-	ADX84751.1	cds-ADX84751.1	No description	-	CDS	Name match	0	7.51095e-05	0.000822884	1.08344	1.06348
ADX84755.1	CP002425.1	639426	639995	-	ADX84755.1	cds-ADX84755.1	No description	-	CDS	Name match	0	0.00824296	0.0496832	-2.40315	-1.99773
ADX84757.1	CP002425.1	640804	644067	+	ADX84757.1	cds-ADX84757.1	No description	+	CDS	Name match	0	0.00255237	0.0183382	-1.65445	-1.53879
ADX84769.1	CP002425.1	655959	657440	-	ADX84769.1	cds-ADX84769.1	No description	-	CDS	Name match	0	0.00106084	0.00841456	2.56972	2.22923
ADX84771.1	CP002425.1	659997	661256	+	ADX84771.1	cds-ADX84771.1	No description	+	CDS	Name match	0	2.01972e-40	1.54043e-38	-2.46945	-2.44832
ADX84772.1	CP002425.1	661498	662703	-	ADX84772.1	cds-ADX84772.1	No description	-	CDS	Name match	0	0.00127748	0.00993427	-2.50597	-2.18117
ADX84774.1	CP002425.1	665842	667429	-	ADX84774.1	cds-ADX84774.1	No description	-	CDS	Name match	0	1.81338e-12	5.06471e-11	2.87047	2.75633
ADX84780.1	CP002425.1	671350	672002	-	ADX84780.1	cds-ADX84780.1	No description	-	CDS	Name match	0	3.83971e-06	5.28759e-05	1.81585	1.74812
ADX84788.1	CP002425.1	675229	677648	-	ADX84788.1	cds-ADX84788.1	No description	-	CDS	Name match	0	0.00102958	0.0082994	2.43312	2.14064
ADX84793.1	CP002425.1	680461	682329	-	ADX84793.1	cds-ADX84793.1	No description	-	CDS	Name match	0	2.72082e-06	3.88157e-05	-1.00318	-0.991802
ADX84795.1	CP002425.1	683609	685929	+	ADX84795.1	cds-ADX84795.1	No description	+	CDS	Name match	0	1.96796e-10	4.48558e-09	-1.70765	-1.67737
ADX84797.1	CP002425.1	685941	686438	+	ADX84797.1	cds-ADX84797.1	No description	+	CDS	Name match	0	0.00396421	0.0267382	-1.72359	-1.58216
ADX84803.1	CP002425.1	689948	694171	+	ADX84803.1	cds-ADX84803.1	No description	+	CDS	Name match	0	2.32504e-07	3.74843e-06	-1.2351	-1.21768
ADX84817.1	CP002425.1	702344	703931	-	ADX84817.1	cds-ADX84817.1	No description	-	CDS	Name match	0	0.0068418	0.0425307	1.80008	1.62044
ADX84820.1	CP002425.1	706078	707712	+	ADX84820.1	cds-ADX84820.1	No description	+	CDS	Name match	0	2.18466e-07	3.55097e-06	3.13371	2.87368
ADX84822.1	CP002425.1	709721	712201	+	ADX84822.1	cds-ADX84822.1	No description	+	CDS	Name match	0	0.00591208	0.0379406	1.01895	0.985095
ADX84824.1	CP002425.1	714782	715437	+	ADX84824.1	cds-ADX84824.1	No description	+	CDS	Name match	0	0.00052544	0.00461039	1.87713	1.74861
ADX84839.1	CP002425.1	724549	724758	-	ADX84839.1	cds-ADX84839.1	No description	-	CDS	Name match	0	0.000301724	0.00283563	6.40921	3.59858
ADX84847.1	CP002425.1	743494	744887	+	ADX84847.1	cds-ADX84847.1	No description	+	CDS	Name match	0	1.96986e-05	0.000244139	0.991781	0.97853
ADX84854.1	CP002425.1	750898	751089	-	ADX84854.1	cds-ADX84854.1	No description	-	CDS	Name match	0	0.00464296	0.0304867	3.97346	2.74106
ADX84855.1	CP002425.1	751376	752963	-	ADX84855.1	cds-ADX84855.1	No description	-	CDS	Name match	0	5.37886e-10	1.17212e-08	3.66303	3.37311
ADX84862.1	CP002425.1	757337	758600	-	ADX84862.1	cds-ADX84862.1	No description	-	CDS	Name match	0	8.99249e-14	2.83049e-12	-3.64819	-3.4459
ADX84871.1	CP002425.1	764046	764252	+	ADX84871.1	cds-ADX84871.1	No description	+	CDS	Name match	0	1.34506e-05	0.000168813	3.54176	3.0506
ADX84883.1	CP002425.1	777777	779030	+	ADX84883.1	cds-ADX84883.1	No description	+	CDS	Name match	0	0.00386541	0.0263405	-1.32727	-1.2606
ADX84902.1	CP002425.1	793323	793973	+	ADX84902.1	cds-ADX84902.1	No description	+	CDS	Name match	0	0.000624025	0.00531091	4.48197	3.25369
ADX84932.1	CP002425.1	819682	820632	-	ADX84932.1	cds-ADX84932.1	No description	-	CDS	Name match	0	0.00509985	0.0332664	3.18186	2.42223
ADX84958.1	CP002425.1	849044	850631	-	ADX84958.1	cds-ADX84958.1	No description	-	CDS	Name match	0	0.000609963	0.00521361	2.16289	1.96699
ADX84975.1	CP002425.1	869728	870216	+	ADX84975.1	cds-ADX84975.1	No description	+	CDS	Name match	0	2.96792e-21	1.43546e-19	3.89078	3.73441
ADX84976.1	CP002425.1	870278	872439	+	ADX84976.1	cds-ADX84976.1	No description	+	CDS	Name match	0	1.25214e-21	6.36667e-20	4.7209	4.45684
ADX84980.1	CP002425.1	874877	875119	+	ADX84980.1	cds-ADX84980.1	No description	+	CDS	Name match	0	0.000498166	0.00442186	4.53373	3.30576
ADX84983.1	CP002425.1	878895	879631	+	ADX84983.1	cds-ADX84983.1	No description	+	CDS	Name match	0	0.00773124	0.0471725	2.22255	1.89366
ADX84988.1	CP002425.1	883769	885316	+	ADX84988.1	cds-ADX84988.1	No description	+	CDS	Name match	0	1.29718e-08	2.52188e-07	-2.9033	-2.72727
ADX84990.1	CP002425.1	885850	888339	-	ADX84990.1	cds-ADX84990.1	No description	-	CDS	Name match	0	0.000303216	0.00283621	-1.66078	-1.57738
ADX84998.1	CP002425.1	895858	896265	+	ADX84998.1	cds-ADX84998.1	No description	+	CDS	Name match	0	0.00166585	0.0126566	-5.59468	-3.11242
ADX84999.1	CP002425.1	896254	898104	-	ADX84999.1	cds-ADX84999.1	No description	-	CDS	Name match	0	7.70714e-44	6.96445e-42	-3.40296	-3.35264
ADX85019.1	CP002425.1	916812	919410	-	ADX85019.1	cds-ADX85019.1	No description	-	CDS	Name match	0	0.000198697	0.00197009	1.28701	1.2495
ADX85021.1	CP002425.1	919549	920640	-	ADX85021.1	cds-ADX85021.1	No description	-	CDS	Name match	0	0.00389977	0.0264837	-2.42775	-2.06791
ADX85032.1	CP002425.1	930504	934313	+	ADX85032.1	cds-ADX85032.1	No description	+	CDS	Name match	0	1.03653e-08	2.03508e-07	-1.46945	-1.44557
ADX85042.1	CP002425.1	943033	943875	-	ADX85042.1	cds-ADX85042.1	No description	-	CDS	Name match	0	4.80643e-17	1.83291e-15	2.32373	2.27992
ADX85043.1	CP002425.1	943944	944186	-	ADX85043.1	cds-ADX85043.1	No description	-	CDS	Name match	0	0	0	3.53611	3.48956
ADX85044.1	CP002425.1	944198	944629	-	ADX85044.1	cds-ADX85044.1	No description	-	CDS	Name match	0	0	0	3.3702	3.35056
ADX85045.1	CP002425.1	944787	945188	+	ADX85045.1	cds-ADX85045.1	No description	+	CDS	Name match	0	1.10992e-07	1.94776e-06	2.18127	2.09273
ADX85046.1	CP002425.1	945199	947424	+	ADX85046.1	cds-ADX85046.1	No description	+	CDS	Name match	0	2.06634e-05	0.000252935	1.87614	1.7891
ADX85057.1	CP002425.1	954409	954744	+	ADX85057.1	cds-ADX85057.1	No description	+	CDS	Name match	0	7.48222e-06	9.7943e-05	1.55814	1.5123
ADX85058.1	CP002425.1	954727	954993	-	ADX85058.1	cds-ADX85058.1	No description	-	CDS	Name match	0	0.00162037	0.0124061	1.7319	1.61021
ADX85059.1	CP002425.1	955041	955208	+	ADX85059.1	cds-ADX85059.1	No description	+	CDS	Name match	0	0.00197678	0.0146267	3.17013	2.52502
ADX85060.1	CP002425.1	955221	955598	-	ADX85060.1	cds-ADX85060.1	No description	-	CDS	Name match	0	0	7.00649e-45	3.34649	3.30173
ADX85067.1	CP002425.1	959010	959393	+	ADX85067.1	cds-ADX85067.1	No description	+	CDS	Name match	0	1.88761e-19	8.70497e-18	-2.44178	-2.39776
ADX85072.1	CP002425.1	961568	965393	+	ADX85072.1	cds-ADX85072.1	No description	+	CDS	Name match	0	1.02188e-06	1.5236e-05	-1.33125	-1.30694
ADX85084.1	CP002425.1	973170	977550	-	ADX85084.1	cds-ADX85084.1	No description	-	CDS	Name match	0	2.33344e-11	5.7126e-10	-2.14547	-2.09153
ADX85087.1	CP002425.1	977616	978953	+	ADX85087.1	cds-ADX85087.1	No description	+	CDS	Name match	0	0.00035453	0.00326992	-2.16371	-1.9827
ADX85091.1	CP002425.1	980936	982855	+	ADX85091.1	cds-ADX85091.1	No description	+	CDS	Name match	0	2.0848e-05	0.00025363	-1.31423	-1.28355
ADX85093.1	CP002425.1	983464	985365	-	ADX85093.1	cds-ADX85093.1	No description	-	CDS	Name match	0	0.00366117	0.0252965	-1.69862	-1.56505
ADX85098.1	CP002425.1	986599	987669	-	ADX85098.1	cds-ADX85098.1	No description	-	CDS	Name match	0	8.91093e-06	0.000114743	2.67932	2.45701
ADX85101.1	CP002425.1	989411	990052	+	ADX85101.1	cds-ADX85101.1	No description	+	CDS	Name match	0	0.00260304	0.0186348	1.77659	1.63395
ADX85108.1	CP002425.1	996269	998563	+	ADX85108.1	cds-ADX85108.1	No description	+	CDS	Name match	0	1.36631e-40	1.08375e-38	-3.20094	-3.1555
ADX85111.1	CP002425.1	999523	1002144	-	ADX85111.1	cds-ADX85111.1	No description	-	CDS	Name match	0	0.00791305	0.0481337	-1.33461	-1.25521
ADX85125.1	CP002425.1	1009051	1009236	-	ADX85125.1	cds-ADX85125.1	No description	-	CDS	Name match	0	0.00754448	0.046175	-5.08447	-2.64507
ADX85152.1	CP002425.1	1042163	1043937	-	ADX85152.1	cds-ADX85152.1	No description	-	CDS	Name match	0	0.00434851	0.0288398	-1.34298	-1.27229
ADX85154.1	CP002425.1	1043939	1046196	-	ADX85154.1	cds-ADX85154.1	No description	-	CDS	Name match	0	3.8246e-05	0.00044352	0.740462	0.734505
ADX85156.1	CP002425.1	1046440	1047378	-	ADX85156.1	cds-ADX85156.1	No description	-	CDS	Name match	0	0.00447838	0.0295038	5.62233	2.80088
ADX85157.1	CP002425.1	1047466	1049702	+	ADX85157.1	cds-ADX85157.1	No description	+	CDS	Name match	0	0.00096105	0.00784264	2.97061	2.47731
ADX85184.1	CP002425.1	1073403	1076161	-	ADX85184.1	cds-ADX85184.1	No description	-	CDS	Name match	0	0.000577951	0.00498294	-1.51119	-1.44161
ADX85186.1	CP002425.1	1076190	1078573	-	ADX85186.1	cds-ADX85186.1	No description	-	CDS	Name match	0	0.00339026	0.0237558	-1.17437	-1.12892
ADX85192.1	CP002425.1	1085723	1086016	+	ADX85192.1	cds-ADX85192.1	No description	+	CDS	Name match	0	0.0018029	0.0135937	-1.76238	-1.63232
ADX85199.1	CP002425.1	1089686	1091110	+	ADX85199.1	cds-ADX85199.1	No description	+	CDS	Name match	0	0.00117572	0.00925176	-1.9247	-1.76947
ADX85200.1	CP002425.1	1091138	1092223	+	ADX85200.1	cds-ADX85200.1	No description	+	CDS	Name match	0	5.82437e-07	8.95327e-06	-2.75549	-2.56263
ADX85210.1	CP002425.1	1098922	1100072	+	ADX85210.1	cds-ADX85210.1	No description	+	CDS	Name match	0	0.00233526	0.0169627	-1.96773	-1.78228
ADX85222.1	CP002425.1	1109622	1109990	-	ADX85222.1	cds-ADX85222.1	No description	-	CDS	Name match	0	0.000105323	0.00112895	-1.82382	-1.72827
ADX85223.1	CP002425.1	1110044	1112560	-	ADX85223.1	cds-ADX85223.1	No description	-	CDS	Name match	0	0	0	-4.08499	-4.02586
ADX85227.1	CP002425.1	1115931	1116677	-	ADX85227.1	cds-ADX85227.1	No description	-	CDS	Name match	0	0.000272525	0.00261071	-1.6242	-1.54708
ADX85228.1	CP002425.1	1116694	1117695	-	ADX85228.1	cds-ADX85228.1	No description	-	CDS	Name match	0	3.99835e-06	5.43064e-05	-2.44724	-2.28703
ADX85240.1	CP002425.1	1125944	1126741	+	ADX85240.1	cds-ADX85240.1	No description	+	CDS	Name match	0	0.00348904	0.0243619	-1.45652	-1.37121
ADX85241.1	CP002425.1	1126760	1127539	+	ADX85241.1	cds-ADX85241.1	No description	+	CDS	Name match	0	0.000126899	0.00131979	-1.66334	-1.58846
ADX85242.1	CP002425.1	1127555	1128673	+	ADX85242.1	cds-ADX85242.1	No description	+	CDS	Name match	0	0.000814768	0.00673202	-1.32736	-1.27708
ADX85245.1	CP002425.1	1131019	1133108	-	ADX85245.1	cds-ADX85245.1	No description	-	CDS	Name match	0	1.52369e-17	6.04294e-16	-2.64403	-2.58193
ADX85258.1	CP002425.1	1141751	1146626	-	ADX85258.1	cds-ADX85258.1	No description	-	CDS	Name match	0	4.1149e-06	5.55092e-05	1.02888	1.01615
ADX85266.1	CP002425.1	1148376	1150778	-	ADX85266.1	cds-ADX85266.1	No description	-	CDS	Name match	0	1.30557e-18	5.88396e-17	-2.3673	-2.32523
ADX85267.1	CP002425.1	1150853	1151518	-	ADX85267.1	cds-ADX85267.1	No description	-	CDS	Name match	0	1.84527e-21	9.14791e-20	-3.72428	-3.58841
ADX85281.1	CP002425.1	1164429	1166111	+	ADX85281.1	cds-ADX85281.1	No description	+	CDS	Name match	0	0.00133982	0.0102979	0.449731	0.447524
ADX85283.1	CP002425.1	1166727	1167032	+	ADX85283.1	cds-ADX85283.1	No description	+	CDS	Name match	0	8.881e-05	0.000957121	-1.39765	-1.35448
ADX85284.1	CP002425.1	1167397	1167600	-	ADX85284.1	cds-ADX85284.1	No description	-	CDS	Name match	0	0.00391854	0.0265204	-2.14091	-1.88376
ADX85334.1	CP002425.1	1209321	1209971	+	ADX85334.1	cds-ADX85334.1	No description	+	CDS	Name match	0	0.00284973	0.0202545	-1.19937	-1.15269
ADX85338.1	CP002425.1	1211454	1212179	+	ADX85338.1	cds-ADX85338.1	No description	+	CDS	Name match	0	8.64338e-05	0.000936603	-1.21308	-1.18472
ADX85340.1	CP002425.1	1212901	1214347	+	ADX85340.1	cds-ADX85340.1	No description	+	CDS	Name match	0	0.00357685	0.0248003	-1.49047	-1.39883
ADX85348.1	CP002425.1	1217309	1219519	+	ADX85348.1	cds-ADX85348.1	No description	+	CDS	Name match	0	2.41464e-31	1.4083e-29	-2.82992	-2.78868
ADX85349.1	CP002425.1	1219526	1220254	+	ADX85349.1	cds-ADX85349.1	No description	+	CDS	Name match	0	9.73096e-06	0.000123695	-3.00991	-2.70355
ADX85355.1	CP002425.1	1227364	1228419	+	ADX85355.1	cds-ADX85355.1	No description	+	CDS	Name match	0	0.000664523	0.00560745	-2.61132	-2.28162
ADX85378.1	CP002425.1	1238893	1240302	+	ADX85378.1	cds-ADX85378.1	No description	+	CDS	Name match	0	1.22762e-14	4.05727e-13	-2.31991	-2.26853
ADX85379.1	CP002425.1	1240305	1240892	+	ADX85379.1	cds-ADX85379.1	No description	+	CDS	Name match	0	6.07055e-08	1.11462e-06	-2.80106	-2.62697
ADX85414.1	CP002425.1	1267523	1268725	+	ADX85414.1	cds-ADX85414.1	No description	+	CDS	Name match	0	0.00625127	0.0397316	-1.15278	-1.10361
ADX85415.1	CP002425.1	1268704	1269216	-	ADX85415.1	cds-ADX85415.1	No description	-	CDS	Name match	0	0.000386711	0.00351765	-1.18248	-1.15047
ADX85427.1	CP002425.1	1278810	1279865	-	ADX85427.1	cds-ADX85427.1	No description	-	CDS	Name match	0	0.00057703	0.00498294	-1.80388	-1.68802
ADX85435.1	CP002425.1	1285824	1292617	-	ADX85435.1	cds-ADX85435.1	No description	-	CDS	Name match	0	0.00202382	0.0148638	1.36627	1.30223
ADX85510.1	CP002425.1	1349284	1351389	+	ADX85510.1	cds-ADX85510.1	No description	+	CDS	Name match	0	1.42917e-07	2.44314e-06	-2.04436	-1.96995
ADX85515.1	CP002425.1	1355024	1355940	+	ADX85515.1	cds-ADX85515.1	No description	+	CDS	Name match	0	1.85131e-07	3.08499e-06	-2.01173	-1.93948
ADX85517.1	CP002425.1	1356020	1358671	-	ADX85517.1	cds-ADX85517.1	No description	-	CDS	Name match	0	0.000240642	0.00232777	-1.2699	-1.23294
ADX85530.1	CP002425.1	1370142	1370960	+	ADX85530.1	cds-ADX85530.1	No description	+	CDS	Name match	0	2.05058e-05	0.000252565	-3.57783	-3.06541
ADX85532.1	CP002425.1	1372809	1373345	-	ADX85532.1	cds-ADX85532.1	No description	-	CDS	Name match	0	2.70077e-10	6.08593e-09	2.35859	2.27897
ADX85534.1	CP002425.1	1375501	1375836	+	ADX85534.1	cds-ADX85534.1	No description	+	CDS	Name match	0	0.00731564	0.044993	5.47732	2.63315
ADX85601.1	CP002425.1	1435274	1436460	+	ADX85601.1	cds-ADX85601.1	No description	+	CDS	Name match	0	0.00217293	0.0158416	-1.93008	-1.75654
ADX85605.1	CP002425.1	1437188	1438078	+	ADX85605.1	cds-ADX85605.1	No description	+	CDS	Name match	0	8.29868e-05	0.000904191	-1.42906	-1.38335
ADX85607.1	CP002425.1	1438389	1438739	+	ADX85607.1	cds-ADX85607.1	No description	+	CDS	Name match	0	5.79718e-07	8.95327e-06	2.16505	2.06783
ADX85612.1	CP002425.1	1441193	1442353	-	ADX85612.1	cds-ADX85612.1	No description	-	CDS	Name match	0	0.000338194	0.00313382	-2.83119	-2.4572
ADX85614.1	CP002425.1	1442392	1443153	-	ADX85614.1	cds-ADX85614.1	No description	-	CDS	Name match	0	7.27941e-15	2.44662e-13	-4.48371	-4.15566
ADX85619.1	CP002425.1	1446858	1447787	+	ADX85619.1	cds-ADX85619.1	No description	+	CDS	Name match	0	3.19213e-16	1.19434e-14	1.85489	1.83119
ADX85620.1	CP002425.1	1447777	1448079	-	ADX85620.1	cds-ADX85620.1	No description	-	CDS	Name match	0	2.84293e-12	7.51672e-11	2.65462	2.56205
ADX85646.1	CP002425.1	1467376	1470896	+	ADX85646.1	cds-ADX85646.1	No description	+	CDS	Name match	0	2.10246e-06	3.0432e-05	-1.36337	-1.3357
ADX85651.1	CP002425.1	1472246	1474547	-	ADX85651.1	cds-ADX85651.1	No description	-	CDS	Name match	0	0.000408831	0.00368663	-1.41483	-1.3602
ADX85669.1	CP002425.1	1486644	1489382	+	ADX85669.1	cds-ADX85669.1	No description	+	CDS	Name match	0	1.52335e-07	2.58188e-06	3.08995	2.84536
ADX85674.1	CP002425.1	1491473	1493653	-	ADX85674.1	cds-ADX85674.1	No description	-	CDS	Name match	0	2.10545e-05	0.00025458	2.55299	2.34264
ADX85675.1	CP002425.1	1493860	1495053	-	ADX85675.1	cds-ADX85675.1	No description	-	CDS	Name match	0	0.00424994	0.0282806	-0.420834	-0.41856
ADX85676.1	CP002425.1	1495096	1498785	-	ADX85676.1	cds-ADX85676.1	No description	-	CDS	Name match	0	4.2039e-45	4.00771e-43	-1.98295	-1.97316
ADX85680.1	CP002425.1	1501619	1503178	+	ADX85680.1	cds-ADX85680.1	No description	+	CDS	Name match	0	0.00165955	0.0126566	-1.23679	-1.19064
ADX85683.1	CP002425.1	1505544	1507319	+	ADX85683.1	cds-ADX85683.1	No description	+	CDS	Name match	0	1.33709e-06	1.96403e-05	-2.45311	-2.3053
ADX85684.1	CP002425.1	1507322	1508404	+	ADX85684.1	cds-ADX85684.1	No description	+	CDS	Name match	0	0.000172591	0.0017373	-2.59012	-2.31803
ADX85685.1	CP002425.1	1508436	1509959	-	ADX85685.1	cds-ADX85685.1	No description	-	CDS	Name match	0	8.02065e-16	2.84017e-14	-3.17431	-3.05637
ADX85700.1	CP002425.1	1522914	1524895	-	ADX85700.1	cds-ADX85700.1	No description	-	CDS	Name match	0	1.6737e-05	0.000208739	-2.37203	-2.20553
ADX85712.1	CP002425.1	1531353	1531861	+	ADX85712.1	cds-ADX85712.1	No description	+	CDS	Name match	0	0.00124522	0.00975994	0.815143	0.802304
ADX85734.1	CP002425.1	1552855	1556978	-	ADX85734.1	cds-ADX85734.1	No description	-	CDS	Name match	0	0.000292559	0.00276396	-1.45122	-1.39511
ADX85766.1	CP002425.1	1580097	1581631	+	ADX85766.1	cds-ADX85766.1	No description	+	CDS	Name match	0	0.000119242	0.00126447	-2.10737	-1.96067
ADX85775.1	CP002425.1	1587158	1588306	+	ADX85775.1	cds-ADX85775.1	No description	+	CDS	Name match	0	0.000381296	0.00348437	-1.01533	-0.994949
ADX85780.1	CP002425.1	1590859	1592517	-	ADX85780.1	cds-ADX85780.1	No description	-	CDS	Name match	0	0	0	2.47591	2.46097
ADX85790.1	CP002425.1	1599002	1600183	-	ADX85790.1	cds-ADX85790.1	No description	-	CDS	Name match	0	0.00443953	0.0293453	-2.40518	-2.04584
ADX85802.1	CP002425.1	1606991	1608570	+	ADX85802.1	cds-ADX85802.1	No description	+	CDS	Name match	0	6.76468e-08	1.23067e-06	2.02331	1.95446
ADX85811.1	CP002425.1	1614123	1615097	+	ADX85811.1	cds-ADX85811.1	No description	+	CDS	Name match	0	1.11366e-05	0.000140662	-1.52921	-1.48417
ADX85825.1	CP002425.1	1629215	1630642	-	ADX85825.1	cds-ADX85825.1	No description	-	CDS	Name match	0	0.000658088	0.00557688	-1.43084	-1.37027
ADX85830.1	CP002425.1	1632224	1634026	-	ADX85830.1	cds-ADX85830.1	No description	-	CDS	Name match	0	0.00663129	0.0417199	-1.64483	-1.50672
ADX85831.1	CP002425.1	1634410	1641866	+	ADX85831.1	cds-ADX85831.1	No description	+	CDS	Name match	0	2.76287e-12	7.40373e-11	-1.73807	-1.71153
ADX85840.1	CP002425.1	1644341	1645648	+	ADX85840.1	cds-ADX85840.1	No description	+	CDS	Name match	0	3.13219e-11	7.57455e-10	-1.3416	-1.328
ADX85862.1	CP002425.1	1666497	1668250	+	ADX85862.1	cds-ADX85862.1	No description	+	CDS	Name match	0	0.00242293	0.0174715	-1.31408	-1.25506
ADX85877.1	CP002425.1	1679592	1680293	+	ADX85877.1	cds-ADX85877.1	No description	+	CDS	Name match	0	1.05651e-09	2.25275e-08	-1.57179	-1.54607
ADX85878.1	CP002425.1	1680338	1681027	+	ADX85878.1	cds-ADX85878.1	No description	+	CDS	Name match	0	0.000264299	0.00254419	-2.20451	-2.02083
ADX85879.1	CP002425.1	1680981	1681625	-	ADX85879.1	cds-ADX85879.1	No description	-	CDS	Name match	0	0.00382463	0.0262431	-2.57393	-2.15656
ADX85920.1	CP002425.1	1718992	1719621	-	ADX85920.1	cds-ADX85920.1	No description	-	CDS	Name match	0	0.000137262	0.00140305	1.98966	1.86296
ADX85943.1	CP002425.1	1739804	1740244	+	ADX85943.1	cds-ADX85943.1	No description	+	CDS	Name match	0	9.14103e-06	0.000116946	-2.9167	-2.63706
ADX85952.1	CP002425.1	1748193	1748585	+	ADX85952.1	cds-ADX85952.1	No description	+	CDS	Name match	0	0.000510804	0.00450189	-3.35098	-2.74758
ADX85955.1	CP002425.1	1749842	1751047	-	ADX85955.1	cds-ADX85955.1	No description	-	CDS	Name match	0	1.67541e-10	3.86319e-09	-2.44492	-2.35865
ADX85962.1	CP002425.1	1757372	1758502	+	ADX85962.1	cds-ADX85962.1	No description	+	CDS	Name match	0	7.65389e-42	6.59862e-40	-3.46848	-3.41264
ADX85963.1	CP002425.1	1758503	1758697	+	ADX85963.1	cds-ADX85963.1	No description	+	CDS	Name match	0	1.95991e-09	4.09105e-08	-3.87152	-3.52038
ADX85981.1	CP002425.1	1776873	1777800	+	ADX85981.1	cds-ADX85981.1	No description	+	CDS	Name match	0	0.00239533	0.0173355	-1.36661	-1.30061
ADX85995.1	CP002425.1	1786895	1787335	-	ADX85995.1	cds-ADX85995.1	No description	-	CDS	Name match	0	7.34374e-06	9.70842e-05	4.70705	3.77924
ADX86007.1	CP002425.1	1799507	1799896	-	ADX86007.1	cds-ADX86007.1	No description	-	CDS	Name match	0	1.07292e-13	3.22365e-12	1.3119	1.30173
ADX86008.1	CP002425.1	1800145	1800309	+	ADX86008.1	cds-ADX86008.1	No description	+	CDS	Name match	0	0	0	3.91328	3.87325
ADX86009.1	CP002425.1	1800341	1801087	+	ADX86009.1	cds-ADX86009.1	No description	+	CDS	Name match	0	2.76103e-09	5.70326e-08	1.78022	1.74107
ADX86059.1	CP002425.1	1844734	1845099	+	ADX86059.1	cds-ADX86059.1	No description	+	CDS	Name match	0	0.00689456	0.0427247	-5.11321	-2.67413
ADX86062.1	CP002425.1	1847228	1847548	+	ADX86062.1	cds-ADX86062.1	No description	+	CDS	Name match	0	0.000576184	0.00498294	-5.42906	-3.77718
ADX86070.1	CP002425.1	1855481	1856584	+	ADX86070.1	cds-ADX86070.1	No description	+	CDS	Name match	0	2.50484e-07	4.00573e-06	-2.2407	-2.13988
ADX86071.1	CP002425.1	1856585	1857565	-	ADX86071.1	cds-ADX86071.1	No description	-	CDS	Name match	0	1.32723e-38	9.39963e-37	-2.46699	-2.44489
ADX86075.1	CP002425.1	1860459	1861577	+	ADX86075.1	cds-ADX86075.1	No description	+	CDS	Name match	0	0.00732866	0.044993	-2.59154	-2.1116
ADX86078.1	CP002425.1	1863799	1864695	+	ADX86078.1	cds-ADX86078.1	No description	+	CDS	Name match	0	0.00190668	0.0142141	-1.75581	-1.62585
ADX86085.1	CP002425.1	1870605	1871861	-	ADX86085.1	cds-ADX86085.1	No description	-	CDS	Name match	0	0.00378117	0.0260349	-0.961671	-0.935794
ADX86089.1	CP002425.1	1876627	1876815	+	ADX86089.1	cds-ADX86089.1	No description	+	CDS	Name match	0	1.23886e-26	6.63961e-25	2.59421	2.55643
ADX86090.1	CP002425.1	1876812	1877192	-	ADX86090.1	cds-ADX86090.1	No description	-	CDS	Name match	0	0.000181366	0.00180728	1.54711	1.48365
ADX86100.1	CP002425.1	1887823	1889352	+	ADX86100.1	cds-ADX86100.1	No description	+	CDS	Name match	0	0.00320535	0.0225397	-1.17323	-1.1284
ADX86102.1	CP002425.1	1890417	1892159	+	ADX86102.1	cds-ADX86102.1	No description	+	CDS	Name match	0	4.40409e-12	1.1342e-10	2.72424	2.62288
ADX86112.1	CP002425.1	1899561	1900961	+	ADX86112.1	cds-ADX86112.1	No description	+	CDS	Name match	0	0.00317297	0.0223915	-0.830457	-0.814275
ADX86116.1	CP002425.1	1904722	1906137	+	ADX86116.1	cds-ADX86116.1	No description	+	CDS	Name match	0	3.23038e-15	1.10446e-13	-2.25706	-2.21165
ADX86119.1	CP002425.1	1909367	1909852	+	ADX86119.1	cds-ADX86119.1	No description	+	CDS	Name match	0	0	0	2.94593	2.93397
ADX86120.1	CP002425.1	1909873	1910157	-	ADX86120.1	cds-ADX86120.1	No description	-	CDS	Name match	0	3.31415e-07	5.25757e-06	2.75981	2.57194
ADX86129.1	CP002425.1	1916594	1917252	+	ADX86129.1	cds-ADX86129.1	No description	+	CDS	Name match	0	3.32424e-06	4.64222e-05	1.6277	1.57917
ADX86151.1	CP002425.1	1934117	1934425	-	ADX86151.1	cds-ADX86151.1	No description	-	CDS	Name match	0	8.29006e-08	1.46778e-06	2.98585	2.77247
ADX86162.1	CP002425.1	1945031	1946401	-	ADX86162.1	cds-ADX86162.1	No description	-	CDS	Name match	0	0.000277232	0.00264303	-1.88667	-1.76774
ADX86175.1	CP002425.1	1953362	1955405	+	ADX86175.1	cds-ADX86175.1	No description	+	CDS	Name match	0	3.05794e-06	4.32416e-05	-2.23311	-2.11248
ADX86181.1	CP002425.1	1961642	1962763	+	ADX86181.1	cds-ADX86181.1	No description	+	CDS	Name match	0	0	0	-4.19145	-4.11248
ADX86182.1	CP002425.1	1962799	1964133	+	ADX86182.1	cds-ADX86182.1	No description	+	CDS	Name match	0	7.60465e-08	1.37091e-06	-2.7818	-2.60865
ADX86183.1	CP002425.1	1964130	1965431	-	ADX86183.1	cds-ADX86183.1	No description	-	CDS	Name match	0	0.000120367	0.00126962	1.00166	0.984901
ADX86184.1	CP002425.1	1965761	1967185	+	ADX86184.1	cds-ADX86184.1	No description	+	CDS	Name match	0	2.19323e-15	7.63012e-14	-2.5022	-2.44143
ADX86185.1	CP002425.1	1967208	1968092	-	ADX86185.1	cds-ADX86185.1	No description	-	CDS	Name match	0	4.4611e-32	2.76449e-30	-3.52043	-3.44388
ADX86186.1	CP002425.1	1968179	1969615	+	ADX86186.1	cds-ADX86186.1	No description	+	CDS	Name match	0	0	0	-4.38682	-4.33403
ADX86187.1	CP002425.1	1969697	1970608	+	ADX86187.1	cds-ADX86187.1	No description	+	CDS	Name match	0	2.91264e-05	0.000345854	-2.79323	-2.51689
ADX86196.1	CP002425.1	1976762	1977037	-	ADX86196.1	cds-ADX86196.1	No description	-	CDS	Name match	0	7.1909e-12	1.82815e-10	2.75437	2.64756
ADX86197.1	CP002425.1	1977258	1978934	+	ADX86197.1	cds-ADX86197.1	No description	+	CDS	Name match	0	4.34329e-10	9.56972e-09	-1.81912	-1.7812
ADX86198.1	CP002425.1	1978965	1980368	+	ADX86198.1	cds-ADX86198.1	No description	+	CDS	Name match	0	1.90446e-07	3.14713e-06	2.01576	1.94286
ADX86199.1	CP002425.1	1980460	1980993	-	ADX86199.1	cds-ADX86199.1	No description	-	CDS	Name match	0	0	0	3.89588	3.86402
ADX86224.1	CP002425.1	2004077	2004683	+	ADX86224.1	cds-ADX86224.1	No description	+	CDS	Name match	0	0	0	3.96995	3.91057
ADX86226.1	CP002425.1	2005848	2006627	-	ADX86226.1	cds-ADX86226.1	No description	-	CDS	Name match	0	0.00189671	0.0141931	2.99455	2.43733
ADX86232.1	CP002425.1	2011444	2012331	-	ADX86232.1	cds-ADX86232.1	No description	-	CDS	Name match	0	4.72326e-09	9.55737e-08	-3.42011	-3.1573
ADX86233.1	CP002425.1	2012338	2013195	-	ADX86233.1	cds-ADX86233.1	No description	-	CDS	Name match	0	8.76702e-12	2.20063e-10	-4.69181	-4.23016
ADX86234.1	CP002425.1	2013199	2015094	-	ADX86234.1	cds-ADX86234.1	No description	-	CDS	Name match	0	0	0	-3.49125	-3.4732
ADX86240.1	CP002425.1	2021374	2023300	-	ADX86240.1	cds-ADX86240.1	No description	-	CDS	Name match	0	2.89446e-13	8.44074e-12	-1.61665	-1.59701
ADX86242.1	CP002425.1	2023517	2025358	+	ADX86242.1	cds-ADX86242.1	No description	+	CDS	Name match	0	9.94174e-14	3.06035e-12	-2.18012	-2.13427
ADX86243.1	CP002425.1	2025440	2026546	-	ADX86243.1	cds-ADX86243.1	No description	-	CDS	Name match	0	1.56662e-08	3.01612e-07	-1.51536	-1.48855
ADX86244.1	CP002425.1	2026684	2028852	+	ADX86244.1	cds-ADX86244.1	No description	+	CDS	Name match	0	0	0	-3.84991	-3.83357
ADX86253.1	CP002425.1	2038659	2040821	+	ADX86253.1	cds-ADX86253.1	No description	+	CDS	Name match	0	0	0	2.00717	1.99773
ADX86257.1	CP002425.1	2045589	2046050	-	ADX86257.1	cds-ADX86257.1	No description	-	CDS	Name match	0	0.00667557	0.0417592	5.48701	2.6667
ADX86283.1	CP002425.1	2073989	2074948	-	ADX86283.1	cds-ADX86283.1	No description	-	CDS	Name match	0	7.07858e-05	0.000784181	2.98684	2.62013
ADX86298.1	CP002425.1	2096193	2097452	+	ADX86298.1	cds-ADX86298.1	No description	+	CDS	Name match	0	1.19421e-06	1.76726e-05	-2.15478	-2.05383
ADX86316.1	CP002425.1	2112151	2113116	+	ADX86316.1	cds-ADX86316.1	No description	+	CDS	Name match	0	1.61184e-11	3.99535e-10	-2.86939	-2.74554
ADX86318.1	CP002425.1	2113856	2114458	-	ADX86318.1	cds-ADX86318.1	No description	-	CDS	Name match	0	0.0013028	0.0100524	-2.94294	-2.4478
ADX86322.1	CP002425.1	2118443	2120393	+	ADX86322.1	cds-ADX86322.1	No description	+	CDS	Name match	0	0.00100365	0.00812342	-0.763111	-0.75295
ADX86325.1	CP002425.1	2121038	2121478	+	ADX86325.1	cds-ADX86325.1	No description	+	CDS	Name match	0	7.38895e-16	2.66405e-14	4.08516	3.8434
ADX86327.1	CP002425.1	2122357	2124135	-	ADX86327.1	cds-ADX86327.1	No description	-	CDS	Name match	0	0.00559008	0.0359907	1.97266	1.75094
ADX86328.1	CP002425.1	2124201	2124407	+	ADX86328.1	cds-ADX86328.1	No description	+	CDS	Name match	0	0.00656292	0.0414467	1.36278	1.28206
ADX86342.1	CP002425.1	2138786	2141329	+	ADX86342.1	cds-ADX86342.1	No description	+	CDS	Name match	0	0.00475668	0.0311303	2.31293	1.98141
ADX86345.1	CP002425.1	2141627	2142282	-	ADX86345.1	cds-ADX86345.1	No description	-	CDS	Name match	0	0.000669216	0.00562312	2.9136	2.46784
ADX86369.1	CP002425.1	2165014	2165928	+	ADX86369.1	cds-ADX86369.1	No description	+	CDS	Name match	0	0.000928241	0.00760621	2.50753	2.19463
ADX86378.1	CP002425.1	2172640	2174360	+	ADX86378.1	cds-ADX86378.1	No description	+	CDS	Name match	0	0.000205008	0.00202254	-1.3882	-1.3412
ADX86386.1	CP002425.1	2178897	2179208	+	ADX86386.1	cds-ADX86386.1	No description	+	CDS	Name match	0	0.00357052	0.0248003	2.24881	1.95837
ADX86388.1	CP002425.1	2179892	2181892	+	ADX86388.1	cds-ADX86388.1	No description	+	CDS	Name match	0	3.56072e-05	0.000417805	-1.23353	-1.2066
ADX86412.1	CP002425.1	2202487	2203239	-	ADX86412.1	cds-ADX86412.1	No description	-	CDS	Name match	0	0.000111061	0.00118405	-1.53071	-1.47284
ADX86417.1	CP002425.1	2207642	2207980	-	ADX86417.1	cds-ADX86417.1	No description	-	CDS	Name match	0	1.88707e-24	9.84752e-23	5.70198	5.31557
ADX86418.1	CP002425.1	2208187	2209440	-	ADX86418.1	cds-ADX86418.1	No description	-	CDS	Name match	0	0.000727062	0.0060834	3.58282	2.82241
ADX86428.1	CP002425.1	2218458	2221329	-	ADX86428.1	cds-ADX86428.1	No description	-	CDS	Name match	0	1.63151e-31	9.8039e-30	-2.0665	-2.0504
ADX86434.1	CP002425.1	2222888	2226369	-	ADX86434.1	cds-ADX86434.1	No description	-	CDS	Name match	0	0.000410865	0.00368663	-1.07478	-1.05041
ADX86459.1	CP002425.1	2249151	2249768	+	ADX86459.1	cds-ADX86459.1	No description	+	CDS	Name match	0	0.00664825	0.0417199	3.11777	2.35957
ADX86483.1	CP002425.1	2273673	2276029	+	ADX86483.1	cds-ADX86483.1	No description	+	CDS	Name match	0	4.81026e-05	0.000551373	2.29947	2.12928
ADX86488.1	CP002425.1	2279120	2279398	+	ADX86488.1	cds-ADX86488.1	No description	+	CDS	Name match	0	5.97658e-06	8.00781e-05	4.02871	3.39199
ADX86495.1	CP002425.1	2285010	2285369	+	ADX86495.1	cds-ADX86495.1	No description	+	CDS	Name match	0	3.51122e-08	6.50725e-07	2.55348	2.42375
ADX86504.1	CP002425.1	2291871	2294673	+	ADX86504.1	cds-ADX86504.1	No description	+	CDS	Name match	0	6.97129e-05	0.000776633	-0.579256	-0.57619
ADX86510.1	CP002425.1	2299146	2303153	-	ADX86510.1	cds-ADX86510.1	No description	-	CDS	Name match	0	7.32013e-09	1.45158e-07	3.16892	2.94863
ADX86516.1	CP002425.1	2305802	2306116	+	ADX86516.1	cds-ADX86516.1	No description	+	CDS	Name match	0	0.000128564	0.00132782	2.0632	1.9234
ADX86520.1	CP002425.1	2309522	2311279	-	ADX86520.1	cds-ADX86520.1	No description	-	CDS	Name match	0	0.000122905	0.00128952	-1.99029	-1.86523
ADX86534.1	CP002425.1	2329234	2330670	-	ADX86534.1	cds-ADX86534.1	No description	-	CDS	Name match	0	0.00127274	0.00993427	-1.6862	-1.57814
ADX86543.1	CP002425.1	2338198	2339492	+	ADX86543.1	cds-ADX86543.1	No description	+	CDS	Name match	0	0.00692672	0.0427903	2.12882	1.84333
ADX86555.1	CP002425.1	2349889	2350257	-	ADX86555.1	cds-ADX86555.1	No description	-	CDS	Name match	0	6.66017e-05	0.000746165	2.69479	2.41946
ADX86556.1	CP002425.1	2350398	2351759	-	ADX86556.1	cds-ADX86556.1	No description	-	CDS	Name match	0	0	0	5.41661	5.25737
ADX86557.1	CP002425.1	2351773	2351967	-	ADX86557.1	cds-ADX86557.1	No description	-	CDS	Name match	0	4.28861e-12	1.11899e-10	5.30849	4.68647
ADX86582.1	CP002425.1	2376523	2378601	-	ADX86582.1	cds-ADX86582.1	No description	-	CDS	Name match	0	3.92599e-33	2.59508e-31	-2.07638	-2.06088
ADX86591.1	CP002425.1	2384126	2385542	-	ADX86591.1	cds-ADX86591.1	No description	-	CDS	Name match	0	1.85898e-14	6.04321e-13	-1.53249	-1.51725
ADX86593.1	CP002425.1	2385983	2389684	+	ADX86593.1	cds-ADX86593.1	No description	+	CDS	Name match	0	2.54133e-33	1.73775e-31	-1.85909	-1.84801
ADX86600.1	CP002425.1	2391485	2393891	+	ADX86600.1	cds-ADX86600.1	No description	+	CDS	Name match	0	1.90843e-08	3.63887e-07	1.58194	1.55114
ADX86602.1	CP002425.1	2393972	2394409	-	ADX86602.1	cds-ADX86602.1	No description	-	CDS	Name match	0	1.56666e-06	2.28433e-05	1.04696	1.03463
ADX86606.1	CP002425.1	2396941	2399127	-	ADX86606.1	cds-ADX86606.1	No description	-	CDS	Name match	0	0	0	3.21988	3.20707
ADX86609.1	CP002425.1	2399210	2399990	-	ADX86609.1	cds-ADX86609.1	No description	-	CDS	Name match	0	5.24673e-28	2.89008e-26	2.04645	2.02875
ADX86611.1	CP002425.1	2400122	2402859	-	ADX86611.1	cds-ADX86611.1	No description	-	CDS	Name match	0	5.17355e-31	2.93119e-29	1.67217	1.66347
ADX86613.1	CP002425.1	2402860	2403708	-	ADX86613.1	cds-ADX86613.1	No description	-	CDS	Name match	0	0	0	2.35882	2.34423
ADX86614.1	CP002425.1	2403914	2405308	-	ADX86614.1	cds-ADX86614.1	No description	-	CDS	Name match	0	0.00058398	0.00501313	-1.31457	-1.26811
ADX86631.1	CP002425.1	2417146	2419332	+	ADX86631.1	cds-ADX86631.1	No description	+	CDS	Name match	0	6.8035e-18	2.8107e-16	-2.00602	-1.97914
ADX86632.1	CP002425.1	2419423	2421343	+	ADX86632.1	cds-ADX86632.1	No description	+	CDS	Name match	0	0.00412112	0.0276087	-1.36293	-1.29002
ADX86639.1	CP002425.1	2425285	2425785	+	ADX86639.1	cds-ADX86639.1	No description	+	CDS	Name match	0	4.88046e-18	2.1039e-16	2.8807	2.80307
ADX86640.1	CP002425.1	2425841	2427699	+	ADX86640.1	cds-ADX86640.1	No description	+	CDS	Name match	0	1.39136e-07	2.39918e-06	1.94139	1.8774
ADX86648.1	CP002425.1	2434475	2434669	-	ADX86648.1	cds-ADX86648.1	No description	-	CDS	Name match	0	2.0586e-07	3.37373e-06	3.80534	3.36762
ADX86649.1	CP002425.1	2434741	2437701	+	ADX86649.1	cds-ADX86649.1	No description	+	CDS	Name match	0	3.34097e-16	1.22688e-14	-2.44821	-2.39429
ADX86662.1	CP002425.1	2447635	2448003	-	ADX86662.1	cds-ADX86662.1	No description	-	CDS	Name match	0	0.00130189	0.0100524	1.73533	1.61743
ADX86663.1	CP002425.1	2448039	2449600	-	ADX86663.1	cds-ADX86663.1	No description	-	CDS	Name match	0	0.00200671	0.014793	-0.753655	-0.742569
ADX86667.1	CP002425.1	2451781	2452788	+	ADX86667.1	cds-ADX86667.1	No description	+	CDS	Name match	0	2.06364e-08	3.89733e-07	1.42363	1.40098
ADX86679.1	CP002425.1	2461961	2462791	+	ADX86679.1	cds-ADX86679.1	No description	+	CDS	Name match	0	0.000410314	0.00368663	-2.01097	-1.86073
ADX86692.1	CP002425.1	2474729	2478655	-	ADX86692.1	cds-ADX86692.1	No description	-	CDS	Name match	0	1.04207e-12	2.95205e-11	-2.34571	-2.2838
ADX86695.1	CP002425.1	2479579	2481078	-	ADX86695.1	cds-ADX86695.1	No description	-	CDS	Name match	0	0.000499494	0.00442186	1.27644	1.2348
ADX86698.1	CP002425.1	2484098	2484667	-	ADX86698.1	cds-ADX86698.1	No description	-	CDS	Name match	0	2.88067e-05	0.000344119	2.9994	2.6607
ADX86699.1	CP002425.1	2484838	2485269	-	ADX86699.1	cds-ADX86699.1	No description	-	CDS	Name match	0	7.00649e-45	7.09057e-43	4.12924	4.04229
ADX86703.1	CP002425.1	2488398	2488829	+	ADX86703.1	cds-ADX86703.1	No description	+	CDS	Name match	0	0.000221666	0.00216534	5.86321	4.01607
ADX86704.1	CP002425.1	2488942	2489307	+	ADX86704.1	cds-ADX86704.1	No description	+	CDS	Name match	0	7.40341e-11	1.76879e-09	3.41966	3.20096
ADX86705.1	CP002425.1	2489340	2491529	+	ADX86705.1	cds-ADX86705.1	No description	+	CDS	Name match	0	2.63558e-12	7.15939e-11	2.27379	2.21515
ADX86706.1	CP002425.1	2491623	2492030	+	ADX86706.1	cds-ADX86706.1	No description	+	CDS	Name match	0	6.58268e-07	9.88899e-06	5.03443	4.1133
ADX86707.1	CP002425.1	2492020	2492418	-	ADX86707.1	cds-ADX86707.1	No description	-	CDS	Name match	0	2.1508e-12	5.92367e-11	5.77301	5.03423
ADX86717.1	CP002425.1	2500916	2503918	-	ADX86717.1	cds-ADX86717.1	No description	-	CDS	Name match	0	6.12453e-13	1.76014e-11	-2.15255	-2.10539
ADX86725.1	CP002425.1	2507642	2509487	-	ADX86725.1	cds-ADX86725.1	No description	-	CDS	Name match	0	0.000130913	0.00134508	-1.7999	-1.7055
ADX86731.1	CP002425.1	2512654	2512923	+	ADX86731.1	cds-ADX86731.1	No description	+	CDS	Name match	0	0.000127121	0.00131979	-6.32746	-3.80121
ADX86732.1	CP002425.1	2512935	2513834	+	ADX86732.1	cds-ADX86732.1	No description	+	CDS	Name match	0	0.00113537	0.00896985	-2.33971	-2.07457
ADX86738.1	CP002425.1	2518136	2521372	-	ADX86738.1	cds-ADX86738.1	No description	-	CDS	Name match	0	3.45347e-08	6.4606e-07	-2.33829	-2.23791

## Sheet: UBP30 vs UBP45
Probe	Chromosome	Start	End	Probe Strand	Feature	ID	Description	Feature Strand	Type	Feature Orientation	Distance	P-value (UBP30vsUBP45)	FDR (UBP30vsUBP45)	Log2 Fold Change (UBP30vsUBP45)	Shrunk Log2 Fold Change (UBP30vsUBP45)
ADX84160.1	CP002425.1	58108	58656	-	ADX84160.1	cds-ADX84160.1	No description	-	CDS	Name match	0	1.74838e-07	3.32017e-05	-0.707105	-0.666935
ADX84256.1	CP002425.1	143170	143894	+	ADX84256.1	cds-ADX84256.1	No description	+	CDS	Name match	0	0.000676358	0.0256881	0.428609	0.40732
ADX84401.1	CP002425.1	273135	275126	-	ADX84401.1	cds-ADX84401.1	No description	-	CDS	Name match	0	0.000302495	0.0140107	-0.932582	-0.765197
ADX84567.1	CP002425.1	441262	442035	-	ADX84567.1	cds-ADX84567.1	No description	-	CDS	Name match	0	0.000362673	0.0160166	-1.93224	-0.989871
ADX84570.1	CP002425.1	444717	446813	+	ADX84570.1	cds-ADX84570.1	No description	+	CDS	Name match	0	2.36548e-05	0.00172771	-2.03009	-1.16313
ADX84636.1	CP002425.1	521353	523092	-	ADX84636.1	cds-ADX84636.1	No description	-	CDS	Name match	0	0.000508363	0.0209866	-0.853467	-0.712485
ADX84637.1	CP002425.1	523095	525146	-	ADX84637.1	cds-ADX84637.1	No description	-	CDS	Name match	0	7.11448e-05	0.00397364	-0.914695	-0.779116
ADX84639.1	CP002425.1	525991	527735	+	ADX84639.1	cds-ADX84639.1	No description	+	CDS	Name match	0	2.49266e-06	0.000278445	-0.960591	-0.845097
ADX84641.1	CP002425.1	527740	530353	+	ADX84641.1	cds-ADX84641.1	No description	+	CDS	Name match	0	1.45437e-05	0.00111683	-0.879997	-0.775161
ADX84645.1	CP002425.1	532724	534115	+	ADX84645.1	cds-ADX84645.1	No description	+	CDS	Name match	0	4.28276e-05	0.00286532	1.74065	1.09385
ADX84766.1	CP002425.1	651891	653174	+	ADX84766.1	cds-ADX84766.1	No description	+	CDS	Name match	0	0.000228088	0.0108285	-1.09712	-0.850088
ADX84767.1	CP002425.1	653184	654410	+	ADX84767.1	cds-ADX84767.1	No description	+	CDS	Name match	0	0.000100898	0.00532235	-1.21608	-0.920833
ADX84770.1	CP002425.1	657836	659686	+	ADX84770.1	cds-ADX84770.1	No description	+	CDS	Name match	0	6.15326e-05	0.00365158	3.93853	1.04549
ADX84771.1	CP002425.1	659997	661256	+	ADX84771.1	cds-ADX84771.1	No description	+	CDS	Name match	0	1.09204e-09	3.4563e-07	0.843327	0.79341
ADX84803.1	CP002425.1	689948	694171	+	ADX84803.1	cds-ADX84803.1	No description	+	CDS	Name match	0	7.80851e-10	2.96567e-07	1.11683	1.00767
ADX84822.1	CP002425.1	709721	712201	+	ADX84822.1	cds-ADX84822.1	No description	+	CDS	Name match	0	2.54503e-05	0.00179	-0.984194	-0.834457
ADX84823.1	CP002425.1	712658	713971	+	ADX84823.1	cds-ADX84823.1	No description	+	CDS	Name match	0	4.52467e-05	0.00286532	-1.16009	-0.917009
ADX84847.1	CP002425.1	743494	744887	+	ADX84847.1	cds-ADX84847.1	No description	+	CDS	Name match	0	9.07403e-06	0.000820552	-1.06216	-0.894078
ADX85032.1	CP002425.1	930504	934313	+	ADX85032.1	cds-ADX85032.1	No description	+	CDS	Name match	0	1.7207e-21	2.52295e-18	-1.1705	-1.11513
ADX85037.1	CP002425.1	938028	941454	-	ADX85037.1	cds-ADX85037.1	No description	-	CDS	Name match	0	1.88919e-06	0.000256255	-1.22946	-1.00928
ADX85041.1	CP002425.1	941512	942825	-	ADX85041.1	cds-ADX85041.1	No description	-	CDS	Name match	0	4.66063e-05	0.00286532	-1.08118	-0.87816
ADX85091.1	CP002425.1	980936	982855	+	ADX85091.1	cds-ADX85091.1	No description	+	CDS	Name match	0	6.01686e-08	1.42825e-05	-1.16282	-1.01016
ADX85132.1	CP002425.1	1016724	1018656	-	ADX85132.1	cds-ADX85132.1	No description	-	CDS	Name match	0	4.0281e-13	2.54979e-10	2.59362	1.8349
ADX85191.1	CP002425.1	1082103	1085603	-	ADX85191.1	cds-ADX85191.1	No description	-	CDS	Name match	0	1.47029e-05	0.00111683	-1.04713	-0.878808
ADX85192.1	CP002425.1	1085723	1086016	+	ADX85192.1	cds-ADX85192.1	No description	+	CDS	Name match	0	0.00034492	0.0155953	-0.709846	-0.628496
ADX85223.1	CP002425.1	1110044	1112560	-	ADX85223.1	cds-ADX85223.1	No description	-	CDS	Name match	0	4.67747e-05	0.00286532	-0.559461	-0.526778
ADX85267.1	CP002425.1	1150853	1151518	-	ADX85267.1	cds-ADX85267.1	No description	-	CDS	Name match	0	4.50292e-07	7.12588e-05	-0.736668	-0.688446
ADX85614.1	CP002425.1	1442392	1443153	-	ADX85614.1	cds-ADX85614.1	No description	-	CDS	Name match	0	0.000110089	0.00550158	-0.765184	-0.677955
ADX85676.1	CP002425.1	1495096	1498785	-	ADX85676.1	cds-ADX85676.1	No description	-	CDS	Name match	0	2.84399e-06	0.000300041	-0.430153	-0.418542
ADX85730.1	CP002425.1	1546756	1552563	-	ADX85730.1	cds-ADX85730.1	No description	-	CDS	Name match	0	0.000500674	0.0209866	0.902257	0.739074
ADX85734.1	CP002425.1	1552855	1556978	-	ADX85734.1	cds-ADX85734.1	No description	-	CDS	Name match	0	7.88744e-05	0.0042795	0.856241	0.741572
ADX85760.1	CP002425.1	1575213	1576968	-	ADX85760.1	cds-ADX85760.1	No description	-	CDS	Name match	0	0.000459909	0.0198492	-0.585405	-0.536218
ADX85780.1	CP002425.1	1590859	1592517	-	ADX85780.1	cds-ADX85780.1	No description	-	CDS	Name match	0	7.01869e-05	0.00397364	-0.476733	-0.45522
ADX85934.1	CP002425.1	1728990	1731544	+	ADX85934.1	cds-ADX85934.1	No description	+	CDS	Name match	0	2.36027e-06	0.000278445	1.44234	1.10395
ADX86093.1	CP002425.1	1879479	1881437	-	ADX86093.1	cds-ADX86093.1	No description	-	CDS	Name match	0	1.60269e-07	3.32017e-05	-2.04508	-1.36907
ADX86184.1	CP002425.1	1965761	1967185	+	ADX86184.1	cds-ADX86184.1	No description	+	CDS	Name match	0	0.00051977	0.0210009	-0.68396	-0.606593
ADX86186.1	CP002425.1	1968179	1969615	+	ADX86186.1	cds-ADX86186.1	No description	+	CDS	Name match	0	0.000587372	0.0227637	-0.408756	-0.390606
ADX86197.1	CP002425.1	1977258	1978934	+	ADX86197.1	cds-ADX86197.1	No description	+	CDS	Name match	0	0.000106411	0.00546145	-0.627804	-0.577974
ADX86228.1	CP002425.1	2007791	2008552	+	ADX86228.1	cds-ADX86228.1	No description	+	CDS	Name match	0	0.000209717	0.0102116	3.75312	0.94557
ADX86234.1	CP002425.1	2013199	2015094	-	ADX86234.1	cds-ADX86234.1	No description	-	CDS	Name match	0	0.00054279	0.0214741	-0.373597	-0.359803
ADX86253.1	CP002425.1	2038659	2040821	+	ADX86253.1	cds-ADX86253.1	No description	+	CDS	Name match	0	2.98407e-07	5.1516e-05	-0.623385	-0.59448
ADX86333.1	CP002425.1	2127952	2130009	+	ADX86333.1	cds-ADX86333.1	No description	+	CDS	Name match	0	8.17444e-06	0.000789566	-1.51136	-1.09922
ADX86428.1	CP002425.1	2218458	2221329	-	ADX86428.1	cds-ADX86428.1	No description	-	CDS	Name match	0	5.38857e-13	2.55822e-10	1.03235	0.967307
ADX86504.1	CP002425.1	2291871	2294673	+	ADX86504.1	cds-ADX86504.1	No description	+	CDS	Name match	0	1.22021e-05	0.00100747	0.502001	0.481171
ADX86510.1	CP002425.1	2299146	2303153	-	ADX86510.1	cds-ADX86510.1	No description	-	CDS	Name match	0	8.31559e-06	0.000789566	-1.7845	-1.17262
ADX86582.1	CP002425.1	2376523	2378601	-	ADX86582.1	cds-ADX86582.1	No description	-	CDS	Name match	0	1.63205e-06	0.000238405	0.862721	0.779894
ADX86591.1	CP002425.1	2384126	2385542	-	ADX86591.1	cds-ADX86591.1	No description	-	CDS	Name match	0	2.32999e-08	6.32093e-06	1.14415	1.00521
ADX86593.1	CP002425.1	2385983	2389684	+	ADX86593.1	cds-ADX86593.1	No description	+	CDS	Name match	0	2.65713e-21	2.52295e-18	1.44737	1.34414
ADX86631.1	CP002425.1	2417146	2419332	+	ADX86631.1	cds-ADX86631.1	No description	+	CDS	Name match	0	2.06156e-06	0.000260993	-0.703914	-0.656494
ADX86675.1	CP002425.1	2459235	2459549	-	ADX86675.1	cds-ADX86675.1	No description	-	CDS	Name match	0	1.19073e-05	0.00100747	1.1231	0.923161

## Sheet: UBP30 vs UBP55
Probe	Chromosome	Start	End	Probe Strand	Feature	ID	Description	Feature Strand	Type	Feature Orientation	Distance	P-value (UBP30vsUBP55)	FDR (UBP30vsUBP55)	Log2 Fold Change (UBP30vsUBP55)	Shrunk Log2 Fold Change (UBP30vsUBP55)
ADX84109.1	CP002425.1	9758	14560	-	ADX84109.1	cds-ADX84109.1	No description	-	CDS	Name match	0	1.12025e-06	2.74391e-05	-1.52878	-1.40116
ADX84112.1	CP002425.1	14565	16178	-	ADX84112.1	cds-ADX84112.1	No description	-	CDS	Name match	0	0.000244898	0.00345896	-1.50298	-1.30204
ADX84133.1	CP002425.1	34123	35121	+	ADX84133.1	cds-ADX84133.1	No description	+	CDS	Name match	0	0.00363779	0.0315755	-0.94932	-0.864226
ADX84153.1	CP002425.1	49541	50741	+	ADX84153.1	cds-ADX84153.1	No description	+	CDS	Name match	0	0.00322367	0.0287457	1.5528	1.23633
ADX84197.1	CP002425.1	90869	92407	+	ADX84197.1	cds-ADX84197.1	No description	+	CDS	Name match	0	0.00107404	0.0114822	-1.84661	-1.43016
ADX84200.1	CP002425.1	93269	94928	-	ADX84200.1	cds-ADX84200.1	No description	-	CDS	Name match	0	0.00341228	0.0298767	-1.26273	-1.07767
ADX84203.1	CP002425.1	95725	96989	-	ADX84203.1	cds-ADX84203.1	No description	-	CDS	Name match	0	0.00339507	0.0298612	-1.19624	-1.03659
ADX84205.1	CP002425.1	96990	98782	-	ADX84205.1	cds-ADX84205.1	No description	-	CDS	Name match	0	0.0005228	0.00624455	-1.04738	-0.965955
ADX84207.1	CP002425.1	98785	99783	-	ADX84207.1	cds-ADX84207.1	No description	-	CDS	Name match	0	6.6718e-05	0.00110341	-1.58233	-1.38148
ADX84254.1	CP002425.1	140230	142733	-	ADX84254.1	cds-ADX84254.1	No description	-	CDS	Name match	0	0.000163689	0.00241784	0.737798	0.712554
ADX84261.1	CP002425.1	147945	148777	-	ADX84261.1	cds-ADX84261.1	No description	-	CDS	Name match	0	0.0033209	0.0294768	-1.10352	-0.97635
ADX84291.1	CP002425.1	174155	174472	-	ADX84291.1	cds-ADX84291.1	No description	-	CDS	Name match	0	0.00500353	0.0411993	1.2425	1.05183
ADX84294.1	CP002425.1	175439	176482	-	ADX84294.1	cds-ADX84294.1	No description	-	CDS	Name match	0	0.000390214	0.00496753	0.928524	0.8732
ADX84305.1	CP002425.1	182867	184687	-	ADX84305.1	cds-ADX84305.1	No description	-	CDS	Name match	0	0.00275774	0.0252902	0.783613	0.736917
ADX84317.1	CP002425.1	194469	194975	-	ADX84317.1	cds-ADX84317.1	No description	-	CDS	Name match	0	0.00147196	0.0147577	-0.836936	-0.786607
ADX84318.1	CP002425.1	194981	195817	-	ADX84318.1	cds-ADX84318.1	No description	-	CDS	Name match	0	0.000491648	0.00598326	-0.820488	-0.780498
ADX84371.1	CP002425.1	242360	243142	-	ADX84371.1	cds-ADX84371.1	No description	-	CDS	Name match	0	1.32911e-10	7.34806e-09	-2.02942	-1.85842
ADX84372.1	CP002425.1	243208	244221	-	ADX84372.1	cds-ADX84372.1	No description	-	CDS	Name match	0	9.7387e-12	7.31617e-10	-2.37577	-2.13703
ADX84401.1	CP002425.1	273135	275126	-	ADX84401.1	cds-ADX84401.1	No description	-	CDS	Name match	0	0.000285642	0.00383832	-0.934511	-0.880497
ADX84431.1	CP002425.1	300982	301446	+	ADX84431.1	cds-ADX84431.1	No description	+	CDS	Name match	0	0.0036878	0.0318566	3.34431	1.60682
ADX84432.1	CP002425.1	301497	302513	-	ADX84432.1	cds-ADX84432.1	No description	-	CDS	Name match	0	5.34701e-08	1.66879e-06	3.71012	2.67015
ADX84433.1	CP002425.1	302532	304867	-	ADX84433.1	cds-ADX84433.1	No description	-	CDS	Name match	0	1.72041e-16	3.02637e-14	4.14371	3.40996
ADX84435.1	CP002425.1	305077	306369	-	ADX84435.1	cds-ADX84435.1	No description	-	CDS	Name match	0	0.000371693	0.00479484	3.47648	1.94963
ADX84436.1	CP002425.1	306777	308369	-	ADX84436.1	cds-ADX84436.1	No description	-	CDS	Name match	0	0.000521614	0.00624455	-0.940943	-0.881109
ADX84439.1	CP002425.1	312464	313111	-	ADX84439.1	cds-ADX84439.1	No description	-	CDS	Name match	0	2.40152e-07	6.93572e-06	1.5739	1.44935
ADX84458.1	CP002425.1	329676	330483	-	ADX84458.1	cds-ADX84458.1	No description	-	CDS	Name match	0	0.00108865	0.0115743	-2.30815	-1.59004
ADX84518.1	CP002425.1	393313	394763	+	ADX84518.1	cds-ADX84518.1	No description	+	CDS	Name match	0	2.9097e-06	6.47158e-05	2.38603	1.93025
ADX84520.1	CP002425.1	394766	395896	+	ADX84520.1	cds-ADX84520.1	No description	+	CDS	Name match	0	0.0062325	0.0494258	2.69963	1.45894
ADX84522.1	CP002425.1	396466	397563	-	ADX84522.1	cds-ADX84522.1	No description	-	CDS	Name match	0	0.000182307	0.00263257	2.03949	1.60433
ADX84530.1	CP002425.1	403603	409805	-	ADX84530.1	cds-ADX84530.1	No description	-	CDS	Name match	0	0.00392238	0.0335832	-1.19726	-1.03286
ADX84534.1	CP002425.1	409812	411137	-	ADX84534.1	cds-ADX84534.1	No description	-	CDS	Name match	0	0.000699933	0.00797089	-4.2122	-2.01175
ADX84542.1	CP002425.1	418965	419546	+	ADX84542.1	cds-ADX84542.1	No description	+	CDS	Name match	0	1.58063e-07	4.85478e-06	2.55297	2.10114
ADX84567.1	CP002425.1	441262	442035	-	ADX84567.1	cds-ADX84567.1	No description	-	CDS	Name match	0	4.15679e-05	0.000731217	-2.02658	-1.65623
ADX84568.1	CP002425.1	442105	443922	-	ADX84568.1	cds-ADX84568.1	No description	-	CDS	Name match	0	3.90343e-06	8.2573e-05	1.22965	1.15409
ADX84570.1	CP002425.1	444717	446813	+	ADX84570.1	cds-ADX84570.1	No description	+	CDS	Name match	0	1.93513e-08	7.06506e-07	-2.75051	-2.26249
ADX84636.1	CP002425.1	521353	523092	-	ADX84636.1	cds-ADX84636.1	No description	-	CDS	Name match	0	1.88797e-11	1.17846e-09	-1.97226	-1.8264
ADX84637.1	CP002425.1	523095	525146	-	ADX84637.1	cds-ADX84637.1	No description	-	CDS	Name match	0	2.94157e-12	2.71044e-10	-1.92412	-1.79772
ADX84639.1	CP002425.1	525991	527735	+	ADX84639.1	cds-ADX84639.1	No description	+	CDS	Name match	0	1.08327e-15	1.39741e-13	-2.03811	-1.92305
ADX84641.1	CP002425.1	527740	530353	+	ADX84641.1	cds-ADX84641.1	No description	+	CDS	Name match	0	9.82798e-16	1.35837e-13	-2.08405	-1.96167
ADX84645.1	CP002425.1	532724	534115	+	ADX84645.1	cds-ADX84645.1	No description	+	CDS	Name match	0	4.32368e-07	1.17836e-05	1.95824	1.72086
ADX84647.1	CP002425.1	535366	536445	+	ADX84647.1	cds-ADX84647.1	No description	+	CDS	Name match	0	4.90128e-07	1.31722e-05	-1.87795	-1.66444
ADX84664.1	CP002425.1	555326	557975	-	ADX84664.1	cds-ADX84664.1	No description	-	CDS	Name match	0	0.00306	0.02754	1.54357	1.23463
ADX84673.1	CP002425.1	564135	568471	-	ADX84673.1	cds-ADX84673.1	No description	-	CDS	Name match	0	0.00102614	0.0111549	-1.47208	-1.24142
ADX84676.1	CP002425.1	568473	571757	-	ADX84676.1	cds-ADX84676.1	No description	-	CDS	Name match	0	0.000657146	0.0076601	-1.33875	-1.17152
ADX84677.1	CP002425.1	571762	574563	-	ADX84677.1	cds-ADX84677.1	No description	-	CDS	Name match	0	0.00267052	0.024607	-1.0672	-0.955655
ADX84704.1	CP002425.1	601240	601839	-	ADX84704.1	cds-ADX84704.1	No description	-	CDS	Name match	0	1.13499e-18	3.13743e-16	-5.00934	-3.99551
ADX84711.1	CP002425.1	604680	605294	-	ADX84711.1	cds-ADX84711.1	No description	-	CDS	Name match	0	1.62396e-05	0.000308075	-1.97154	-1.65411
ADX84712.1	CP002425.1	605312	605659	-	ADX84712.1	cds-ADX84712.1	No description	-	CDS	Name match	0	1.28512e-11	8.88109e-10	-4.27448	-3.23327
ADX84713.1	CP002425.1	605728	605958	-	ADX84713.1	cds-ADX84713.1	No description	-	CDS	Name match	0	2.09482e-08	7.50643e-07	-5.26388	-3.3586
ADX84714.1	CP002425.1	606049	606327	+	ADX84714.1	cds-ADX84714.1	No description	+	CDS	Name match	0	3.71267e-06	7.98224e-05	-5.27407	-2.97046
ADX84736.1	CP002425.1	626028	626558	+	ADX84736.1	cds-ADX84736.1	No description	+	CDS	Name match	0	8.81986e-06	0.000174147	-2.54094	-1.96154
ADX84737.1	CP002425.1	626611	626925	-	ADX84737.1	cds-ADX84737.1	No description	-	CDS	Name match	0	1.46302e-18	3.53869e-16	-3.80513	-3.26336
ADX84738.1	CP002425.1	627074	627526	+	ADX84738.1	cds-ADX84738.1	No description	+	CDS	Name match	0	2.34713e-23	7.56951e-21	-6.89413	-5.30522
ADX84739.1	CP002425.1	627554	627994	+	ADX84739.1	cds-ADX84739.1	No description	+	CDS	Name match	0	1.7452e-11	1.12565e-09	-5.45955	-3.78775
ADX84740.1	CP002425.1	628042	629810	+	ADX84740.1	cds-ADX84740.1	No description	+	CDS	Name match	0	2.84945e-09	1.17313e-07	-3.93496	-2.88823
ADX84766.1	CP002425.1	651891	653174	+	ADX84766.1	cds-ADX84766.1	No description	+	CDS	Name match	0	4.8256e-11	2.82955e-09	-2.16969	-1.97206
ADX84767.1	CP002425.1	653184	654410	+	ADX84767.1	cds-ADX84767.1	No description	+	CDS	Name match	0	1.74466e-11	1.12565e-09	-2.35478	-2.11616
ADX84771.1	CP002425.1	659997	661256	+	ADX84771.1	cds-ADX84771.1	No description	+	CDS	Name match	0	2.33341e-09	1.00337e-07	1.07537	1.04406
ADX84772.1	CP002425.1	661498	662703	-	ADX84772.1	cds-ADX84772.1	No description	-	CDS	Name match	0	0.00028057	0.00381982	1.96043	1.54789
ADX84793.1	CP002425.1	680461	682329	-	ADX84793.1	cds-ADX84793.1	No description	-	CDS	Name match	0	6.68655e-07	1.74844e-05	1.11496	1.06544
ADX84794.1	CP002425.1	682430	683545	+	ADX84794.1	cds-ADX84794.1	No description	+	CDS	Name match	0	0.000298935	0.00398924	1.47621	1.27968
ADX84803.1	CP002425.1	689948	694171	+	ADX84803.1	cds-ADX84803.1	No description	+	CDS	Name match	0	1.55287e-12	1.58148e-10	1.45352	1.39886
ADX84822.1	CP002425.1	709721	712201	+	ADX84822.1	cds-ADX84822.1	No description	+	CDS	Name match	0	8.07025e-12	6.60997e-10	-1.78279	-1.67753
ADX84823.1	CP002425.1	712658	713971	+	ADX84823.1	cds-ADX84823.1	No description	+	CDS	Name match	0	1.32425e-06	3.09725e-05	-1.37485	-1.27937
ADX84847.1	CP002425.1	743494	744887	+	ADX84847.1	cds-ADX84847.1	No description	+	CDS	Name match	0	0.000775187	0.00872086	-0.802931	-0.762674
ADX84870.1	CP002425.1	762659	763840	-	ADX84870.1	cds-ADX84870.1	No description	-	CDS	Name match	0	0.00595112	0.0477818	-1.01542	-0.902015
ADX84962.1	CP002425.1	852841	858856	+	ADX84962.1	cds-ADX84962.1	No description	+	CDS	Name match	0	0.000567127	0.00665086	-1.02312	-0.945952
ADX84999.1	CP002425.1	896254	898104	-	ADX84999.1	cds-ADX84999.1	No description	-	CDS	Name match	0	2.01747e-07	6.00585e-06	-1.08017	-1.03869
ADX85032.1	CP002425.1	930504	934313	+	ADX85032.1	cds-ADX85032.1	No description	+	CDS	Name match	0	5.25288e-32	2.54108e-29	-2.04293	-1.98761
ADX85043.1	CP002425.1	943944	944186	-	ADX85043.1	cds-ADX85043.1	No description	-	CDS	Name match	0	0.0055731	0.0449331	0.977623	0.876906
ADX85044.1	CP002425.1	944198	944629	-	ADX85044.1	cds-ADX85044.1	No description	-	CDS	Name match	0	1.57771e-05	0.000302263	0.962404	0.920147
ADX85067.1	CP002425.1	959010	959393	+	ADX85067.1	cds-ADX85067.1	No description	+	CDS	Name match	0	0.0053996	0.0437164	-0.678853	-0.643358
ADX85068.1	CP002425.1	959591	959896	-	ADX85068.1	cds-ADX85068.1	No description	-	CDS	Name match	0	0.00539899	0.0437164	-1.16042	-0.999188
ADX85108.1	CP002425.1	996269	998563	+	ADX85108.1	cds-ADX85108.1	No description	+	CDS	Name match	0	8.80728e-05	0.00138554	-0.791475	-0.762736
ADX85125.1	CP002425.1	1009051	1009236	-	ADX85125.1	cds-ADX85125.1	No description	-	CDS	Name match	0	0.00139484	0.014131	-2.143	-1.52376
ADX85132.1	CP002425.1	1016724	1018656	-	ADX85132.1	cds-ADX85132.1	No description	-	CDS	Name match	0	2.58262e-06	5.83127e-05	1.81732	1.5974
ADX85148.1	CP002425.1	1031226	1032320	+	ADX85148.1	cds-ADX85148.1	No description	+	CDS	Name match	0	8.92614e-06	0.000174465	-2.80323	-2.07052
ADX85171.1	CP002425.1	1062648	1064509	+	ADX85171.1	cds-ADX85171.1	No description	+	CDS	Name match	0	0.00334567	0.0295611	0.911385	0.836826
ADX85175.1	CP002425.1	1065781	1067166	-	ADX85175.1	cds-ADX85175.1	No description	-	CDS	Name match	0	5.77816e-05	0.000963856	-2.13543	-1.69647
ADX85189.1	CP002425.1	1078962	1081757	+	ADX85189.1	cds-ADX85189.1	No description	+	CDS	Name match	0	0.000190468	0.00273004	-1.19376	-1.09079
ADX85191.1	CP002425.1	1082103	1085603	-	ADX85191.1	cds-ADX85191.1	No description	-	CDS	Name match	0	8.22585e-09	3.12098e-07	-1.48788	-1.4016
ADX85192.1	CP002425.1	1085723	1086016	+	ADX85192.1	cds-ADX85192.1	No description	+	CDS	Name match	0	9.83052e-12	7.31617e-10	-1.61924	-1.53886
ADX85210.1	CP002425.1	1098922	1100072	+	ADX85210.1	cds-ADX85210.1	No description	+	CDS	Name match	0	0.00239498	0.0227171	-0.873829	-0.811785
ADX85212.1	CP002425.1	1100254	1100631	+	ADX85212.1	cds-ADX85212.1	No description	+	CDS	Name match	0	0.00250327	0.0234002	0.986205	0.897823
ADX85217.1	CP002425.1	1103786	1105027	-	ADX85217.1	cds-ADX85217.1	No description	-	CDS	Name match	0	0.000154731	0.00230312	-1.29927	-1.17169
ADX85223.1	CP002425.1	1110044	1112560	-	ADX85223.1	cds-ADX85223.1	No description	-	CDS	Name match	0	0.00363893	0.0315755	-0.55223	-0.534401
ADX85225.1	CP002425.1	1113270	1115865	-	ADX85225.1	cds-ADX85225.1	No description	-	CDS	Name match	0	5.18277e-16	8.35722e-14	1.64406	1.58383
ADX85227.1	CP002425.1	1115931	1116677	-	ADX85227.1	cds-ADX85227.1	No description	-	CDS	Name match	0	0.0042421	0.035689	0.969986	0.876769
ADX85240.1	CP002425.1	1125944	1126741	+	ADX85240.1	cds-ADX85240.1	No description	+	CDS	Name match	0	4.65292e-08	1.55231e-06	-1.35003	-1.27797
ADX85241.1	CP002425.1	1126760	1127539	+	ADX85241.1	cds-ADX85241.1	No description	+	CDS	Name match	0	3.09234e-07	8.67201e-06	-1.17291	-1.1186
ADX85242.1	CP002425.1	1127555	1128673	+	ADX85242.1	cds-ADX85242.1	No description	+	CDS	Name match	0	4.29451e-08	1.48314e-06	-1.21981	-1.16639
ADX85267.1	CP002425.1	1150853	1151518	-	ADX85267.1	cds-ADX85267.1	No description	-	CDS	Name match	0	9.28927e-18	1.79747e-15	-1.63679	-1.58355
ADX85319.1	CP002425.1	1197695	1198785	+	ADX85319.1	cds-ADX85319.1	No description	+	CDS	Name match	0	0.000462365	0.00567139	-1.01801	-0.944292
ADX85321.1	CP002425.1	1199401	1200711	-	ADX85321.1	cds-ADX85321.1	No description	-	CDS	Name match	0	0.00242014	0.0227329	-1.23159	-1.06892
ADX85348.1	CP002425.1	1217309	1219519	+	ADX85348.1	cds-ADX85348.1	No description	+	CDS	Name match	0	7.42796e-05	0.00121671	-0.714112	-0.693288
ADX85355.1	CP002425.1	1227364	1228419	+	ADX85355.1	cds-ADX85355.1	No description	+	CDS	Name match	0	5.05661e-06	0.000104091	-1.29333	-1.20402
ADX85356.1	CP002425.1	1228426	1229229	+	ADX85356.1	cds-ADX85356.1	No description	+	CDS	Name match	0	7.00215e-07	1.80655e-05	-1.47652	-1.365
ADX85357.1	CP002425.1	1229231	1229476	+	ADX85357.1	cds-ADX85357.1	No description	+	CDS	Name match	0	0.00391898	0.0335832	-1.30897	-1.10033
ADX85358.1	CP002425.1	1229488	1230204	+	ADX85358.1	cds-ADX85358.1	No description	+	CDS	Name match	0	4.59053e-05	0.000786077	-1.14102	-1.06397
ADX85359.1	CP002425.1	1230241	1230663	+	ADX85359.1	cds-ADX85359.1	No description	+	CDS	Name match	0	0.000271224	0.00374871	-1.1962	-1.08783
ADX85360.1	CP002425.1	1230670	1231143	+	ADX85360.1	cds-ADX85360.1	No description	+	CDS	Name match	0	0.000463091	0.00567139	-1.0851	-0.996643
ADX85361.1	CP002425.1	1231184	1232058	+	ADX85361.1	cds-ADX85361.1	No description	+	CDS	Name match	0	1.79266e-05	0.000327245	-1.16288	-1.08889
ADX85364.1	CP002425.1	1232321	1232665	+	ADX85364.1	cds-ADX85364.1	No description	+	CDS	Name match	0	0.00403645	0.0342567	-1.52636	-1.21317
ADX85365.1	CP002425.1	1232667	1233083	+	ADX85365.1	cds-ADX85365.1	No description	+	CDS	Name match	0	0.000274014	0.00376041	-1.31241	-1.17189
ADX85366.1	CP002425.1	1233089	1233448	+	ADX85366.1	cds-ADX85366.1	No description	+	CDS	Name match	0	0.000243621	0.00345896	-1.41462	-1.24425
ADX85367.1	CP002425.1	1233455	1234174	+	ADX85367.1	cds-ADX85367.1	No description	+	CDS	Name match	0	1.35385e-05	0.000261969	-1.42133	-1.29397
ADX85368.1	CP002425.1	1234176	1234715	+	ADX85368.1	cds-ADX85368.1	No description	+	CDS	Name match	0	0.000282291	0.00381982	-1.42048	-1.24481
ADX85370.1	CP002425.1	1234892	1235293	+	ADX85370.1	cds-ADX85370.1	No description	+	CDS	Name match	0	0.00104952	0.0112823	-1.18664	-1.05845
ADX85371.1	CP002425.1	1235305	1236718	+	ADX85371.1	cds-ADX85371.1	No description	+	CDS	Name match	0	3.30409e-06	7.18361e-05	-1.16517	-1.10131
ADX85374.1	CP002425.1	1236721	1237311	+	ADX85374.1	cds-ADX85374.1	No description	+	CDS	Name match	0	0.000782762	0.00875517	-1.25983	-1.11517
ADX85375.1	CP002425.1	1237313	1237957	+	ADX85375.1	cds-ADX85375.1	No description	+	CDS	Name match	0	1.75743e-05	0.000323869	-1.45574	-1.31619
ADX85376.1	CP002425.1	1237964	1238440	+	ADX85376.1	cds-ADX85376.1	No description	+	CDS	Name match	0	0.000704404	0.00797089	-1.40281	-1.21156
ADX85414.1	CP002425.1	1267523	1268725	+	ADX85414.1	cds-ADX85414.1	No description	+	CDS	Name match	0	0.00209797	0.0203999	1.1305	1.00512
ADX85435.1	CP002425.1	1285824	1292617	-	ADX85435.1	cds-ADX85435.1	No description	-	CDS	Name match	0	0.000329184	0.00427498	-1.07445	-0.9923
ADX85440.1	CP002425.1	1292892	1293347	-	ADX85440.1	cds-ADX85440.1	No description	-	CDS	Name match	0	0.0024138	0.0227329	-1.49359	-1.22145
ADX85441.1	CP002425.1	1293405	1295809	-	ADX85441.1	cds-ADX85441.1	No description	-	CDS	Name match	0	2.16474e-09	9.51994e-08	-2.723	-2.29362
ADX85443.1	CP002425.1	1295815	1297020	-	ADX85443.1	cds-ADX85443.1	No description	-	CDS	Name match	0	5.16036e-08	1.66422e-06	-3.30689	-2.50473
ADX85444.1	CP002425.1	1297026	1301419	-	ADX85444.1	cds-ADX85444.1	No description	-	CDS	Name match	0	1.65268e-26	6.39586e-24	-3.47796	-3.17127
ADX85448.1	CP002425.1	1301431	1302132	-	ADX85448.1	cds-ADX85448.1	No description	-	CDS	Name match	0	4.43144e-05	0.000765826	-4.17991	-2.3624
ADX85483.1	CP002425.1	1325853	1328687	-	ADX85483.1	cds-ADX85483.1	No description	-	CDS	Name match	0	0.00037553	0.00481225	-1.02704	-0.953559
ADX85525.1	CP002425.1	1365755	1367382	-	ADX85525.1	cds-ADX85525.1	No description	-	CDS	Name match	0	1.69576e-05	0.000318573	-2.11668	-1.73322
ADX85527.1	CP002425.1	1367388	1369519	-	ADX85527.1	cds-ADX85527.1	No description	-	CDS	Name match	0	5.33672e-08	1.66879e-06	-1.97849	-1.76392
ADX85580.1	CP002425.1	1414877	1415833	-	ADX85580.1	cds-ADX85580.1	No description	-	CDS	Name match	0	0.00126901	0.0130614	-1.84685	-1.42018
ADX85581.1	CP002425.1	1415967	1417152	-	ADX85581.1	cds-ADX85581.1	No description	-	CDS	Name match	0	2.62375e-07	7.46611e-06	1.23659	1.17394
ADX85583.1	CP002425.1	1417189	1417527	-	ADX85583.1	cds-ADX85583.1	No description	-	CDS	Name match	0	7.50363e-07	1.91046e-05	1.14326	1.08946
ADX85614.1	CP002425.1	1442392	1443153	-	ADX85614.1	cds-ADX85614.1	No description	-	CDS	Name match	0	2.51599e-13	2.86379e-11	-1.70329	-1.62212
ADX85645.1	CP002425.1	1463633	1467352	-	ADX85645.1	cds-ADX85645.1	No description	-	CDS	Name match	0	0.00134277	0.0137474	-0.937637	-0.869029
ADX85646.1	CP002425.1	1467376	1470896	+	ADX85646.1	cds-ADX85646.1	No description	+	CDS	Name match	0	5.12087e-05	0.0008692	-0.879736	-0.842947
ADX85651.1	CP002425.1	1472246	1474547	-	ADX85651.1	cds-ADX85651.1	No description	-	CDS	Name match	0	0.00283596	0.0258848	-0.76361	-0.720092
ADX85675.1	CP002425.1	1493860	1495053	-	ADX85675.1	cds-ADX85675.1	No description	-	CDS	Name match	0	5.31331e-18	1.14236e-15	-1.56969	-1.52324
ADX85676.1	CP002425.1	1495096	1498785	-	ADX85676.1	cds-ADX85676.1	No description	-	CDS	Name match	0	8.27575e-35	5.33786e-32	-2.00376	-1.95581
ADX85689.1	CP002425.1	1513142	1514017	+	ADX85689.1	cds-ADX85689.1	No description	+	CDS	Name match	0	1.90111e-05	0.000343799	-1.90745	-1.61298
ADX85697.1	CP002425.1	1519897	1521312	+	ADX85697.1	cds-ADX85697.1	No description	+	CDS	Name match	0	0.00110195	0.0116518	-1.6355	-1.32912
ADX85722.1	CP002425.1	1535787	1537456	+	ADX85722.1	cds-ADX85722.1	No description	+	CDS	Name match	0	0.000682704	0.00788713	-0.696135	-0.670105
ADX85725.1	CP002425.1	1538048	1540750	+	ADX85725.1	cds-ADX85725.1	No description	+	CDS	Name match	0	0.00137888	0.0140429	-1.0363	-0.94474
ADX85728.1	CP002425.1	1542902	1545268	+	ADX85728.1	cds-ADX85728.1	No description	+	CDS	Name match	0	0.000308788	0.00409251	-1.23698	-1.11588
ADX85760.1	CP002425.1	1575213	1576968	-	ADX85760.1	cds-ADX85760.1	No description	-	CDS	Name match	0	0.0017399	0.0172651	-0.616368	-0.59506
ADX85780.1	CP002425.1	1590859	1592517	-	ADX85780.1	cds-ADX85780.1	No description	-	CDS	Name match	0	6.46054e-12	5.68234e-10	-1.24178	-1.20533
ADX85816.1	CP002425.1	1618719	1620128	-	ADX85816.1	cds-ADX85816.1	No description	-	CDS	Name match	0	9.48832e-05	0.00146879	-1.64056	-1.41077
ADX85817.1	CP002425.1	1620129	1621136	-	ADX85817.1	cds-ADX85817.1	No description	-	CDS	Name match	0	0.00416966	0.0352327	-1.20803	-1.03762
ADX85822.1	CP002425.1	1625964	1627712	+	ADX85822.1	cds-ADX85822.1	No description	+	CDS	Name match	0	4.36171e-09	1.75831e-07	-1.20196	-1.1571
ADX85825.1	CP002425.1	1629215	1630642	-	ADX85825.1	cds-ADX85825.1	No description	-	CDS	Name match	0	0.000179206	0.00260725	-0.979348	-0.921106
ADX85826.1	CP002425.1	1630649	1631299	-	ADX85826.1	cds-ADX85826.1	No description	-	CDS	Name match	0	0.004691	0.0391253	-0.84708	-0.782157
ADX85839.1	CP002425.1	1643714	1644295	+	ADX85839.1	cds-ADX85839.1	No description	+	CDS	Name match	0	0.000684774	0.00788713	-1.02673	-0.946747
ADX85840.1	CP002425.1	1644341	1645648	+	ADX85840.1	cds-ADX85840.1	No description	+	CDS	Name match	0	4.84335e-08	1.58845e-06	-0.948846	-0.923039
ADX85841.1	CP002425.1	1645675	1645983	+	ADX85841.1	cds-ADX85841.1	No description	+	CDS	Name match	0	0.000701388	0.00797089	-1.11257	-1.01188
ADX85870.1	CP002425.1	1672261	1673475	+	ADX85870.1	cds-ADX85870.1	No description	+	CDS	Name match	0	0.00114705	0.0119975	-0.976533	-0.901482
ADX85910.1	CP002425.1	1710403	1714345	-	ADX85910.1	cds-ADX85910.1	No description	-	CDS	Name match	0	0.000413202	0.00519185	-1.10796	-1.01543
ADX85962.1	CP002425.1	1757372	1758502	+	ADX85962.1	cds-ADX85962.1	No description	+	CDS	Name match	0	0.00209313	0.0203999	0.619386	0.597007
ADX85967.1	CP002425.1	1762879	1763262	+	ADX85967.1	cds-ADX85967.1	No description	+	CDS	Name match	0	3.7343e-07	1.03227e-05	-2.26189	-1.91552
ADX85981.1	CP002425.1	1776873	1777800	+	ADX85981.1	cds-ADX85981.1	No description	+	CDS	Name match	0	0.00287845	0.0261493	-0.779891	-0.733524
ADX85983.1	CP002425.1	1777812	1779821	+	ADX85983.1	cds-ADX85983.1	No description	+	CDS	Name match	0	7.03968e-06	0.000140431	-0.983067	-0.941416
ADX85988.1	CP002425.1	1780032	1783991	+	ADX85988.1	cds-ADX85988.1	No description	+	CDS	Name match	0	2.67922e-05	0.000475623	-1.01249	-0.960871
ADX86013.1	CP002425.1	1802615	1804384	-	ADX86013.1	cds-ADX86013.1	No description	-	CDS	Name match	0	0.000959567	0.0105498	1.44358	1.22664
ADX86044.1	CP002425.1	1830295	1833273	-	ADX86044.1	cds-ADX86044.1	No description	-	CDS	Name match	0	0.000178775	0.00260725	-1.78768	-1.4792
ADX86067.1	CP002425.1	1851413	1852450	+	ADX86067.1	cds-ADX86067.1	No description	+	CDS	Name match	0	0.00264202	0.0244608	-1.61643	-1.27735
ADX86071.1	CP002425.1	1856585	1857565	-	ADX86071.1	cds-ADX86071.1	No description	-	CDS	Name match	0	0.00025566	0.003559	0.761491	0.732121
ADX86084.1	CP002425.1	1870174	1870608	+	ADX86084.1	cds-ADX86084.1	No description	+	CDS	Name match	0	4.43269e-05	0.000765826	1.9557	1.61589
ADX86085.1	CP002425.1	1870605	1871861	-	ADX86085.1	cds-ADX86085.1	No description	-	CDS	Name match	0	3.39938e-08	1.19596e-06	1.63818	1.51507
ADX86088.1	CP002425.1	1874580	1876589	+	ADX86088.1	cds-ADX86088.1	No description	+	CDS	Name match	0	0.00171867	0.0171424	-1.1726	-1.03872
ADX86089.1	CP002425.1	1876627	1876815	+	ADX86089.1	cds-ADX86089.1	No description	+	CDS	Name match	0	0.00236426	0.0225362	1.0353	0.934999
ADX86107.1	CP002425.1	1895443	1896990	-	ADX86107.1	cds-ADX86107.1	No description	-	CDS	Name match	0	0	0	-4.50963	-4.17998
ADX86109.1	CP002425.1	1897624	1899010	+	ADX86109.1	cds-ADX86109.1	No description	+	CDS	Name match	0	0.00230478	0.0221878	-1.40351	-1.17409
ADX86112.1	CP002425.1	1899561	1900961	+	ADX86112.1	cds-ADX86112.1	No description	+	CDS	Name match	0	2.49291e-09	1.04865e-07	-1.32555	-1.26764
ADX86119.1	CP002425.1	1909367	1909852	+	ADX86119.1	cds-ADX86119.1	No description	+	CDS	Name match	0	1.40856e-15	1.70348e-13	2.29525	2.13244
ADX86154.1	CP002425.1	1936733	1937755	+	ADX86154.1	cds-ADX86154.1	No description	+	CDS	Name match	0	6.86236e-16	1.02144e-13	-4.0885	-3.35257
ADX86181.1	CP002425.1	1961642	1962763	+	ADX86181.1	cds-ADX86181.1	No description	+	CDS	Name match	0	7.96608e-05	0.00127392	-0.70861	-0.688091
ADX86183.1	CP002425.1	1964130	1965431	-	ADX86183.1	cds-ADX86183.1	No description	-	CDS	Name match	0	1.61071e-09	7.24819e-08	1.72992	1.60831
ADX86184.1	CP002425.1	1965761	1967185	+	ADX86184.1	cds-ADX86184.1	No description	+	CDS	Name match	0	0.000123234	0.00186295	-0.852466	-0.815308
ADX86186.1	CP002425.1	1968179	1969615	+	ADX86186.1	cds-ADX86186.1	No description	+	CDS	Name match	0	7.48259e-05	0.00121671	-0.65953	-0.64304
ADX86196.1	CP002425.1	1976762	1977037	-	ADX86196.1	cds-ADX86196.1	No description	-	CDS	Name match	0	0.00475392	0.0394793	1.87159	1.33523
ADX86197.1	CP002425.1	1977258	1978934	+	ADX86197.1	cds-ADX86197.1	No description	+	CDS	Name match	0	4.80908e-11	2.82955e-09	-1.34178	-1.2921
ADX86204.1	CP002425.1	1985780	1986442	-	ADX86204.1	cds-ADX86204.1	No description	-	CDS	Name match	0	0.00512669	0.0420345	1.62249	1.24076
ADX86208.1	CP002425.1	1992054	1994717	-	ADX86208.1	cds-ADX86208.1	No description	-	CDS	Name match	0	2.34688e-07	6.88061e-06	-1.43646	-1.34081
ADX86215.1	CP002425.1	1997059	1998925	+	ADX86215.1	cds-ADX86215.1	No description	+	CDS	Name match	0	0.000520792	0.00624455	-1.05879	-0.974814
ADX86240.1	CP002425.1	2021374	2023300	-	ADX86240.1	cds-ADX86240.1	No description	-	CDS	Name match	0	1.13351e-10	6.45102e-09	1.43048	1.36826
ADX86242.1	CP002425.1	2023517	2025358	+	ADX86242.1	cds-ADX86242.1	No description	+	CDS	Name match	0	1.48472e-10	7.76469e-09	1.5608	1.47976
ADX86243.1	CP002425.1	2025440	2026546	-	ADX86243.1	cds-ADX86243.1	No description	-	CDS	Name match	0	5.22563e-06	0.000106438	1.1092	1.05156
ADX86244.1	CP002425.1	2026684	2028852	+	ADX86244.1	cds-ADX86244.1	No description	+	CDS	Name match	0	4.36894e-08	1.48314e-06	0.995443	0.965918
ADX86246.1	CP002425.1	2030103	2032184	+	ADX86246.1	cds-ADX86246.1	No description	+	CDS	Name match	0	0.0002533	0.0035517	-1.21307	-1.10145
ADX86253.1	CP002425.1	2038659	2040821	+	ADX86253.1	cds-ADX86253.1	No description	+	CDS	Name match	0	8.36821e-05	0.00132725	-0.755084	-0.730194
ADX86262.1	CP002425.1	2050982	2053246	+	ADX86262.1	cds-ADX86262.1	No description	+	CDS	Name match	0	0.00122649	0.0127526	-1.64987	-1.33184
ADX86275.1	CP002425.1	2063746	2065938	+	ADX86275.1	cds-ADX86275.1	No description	+	CDS	Name match	0	0.00012492	0.0018738	-0.865652	-0.826711
ADX86284.1	CP002425.1	2075044	2077635	+	ADX86284.1	cds-ADX86284.1	No description	+	CDS	Name match	0	0.00403538	0.0342567	-1.92365	-1.36711
ADX86287.1	CP002425.1	2080102	2082273	-	ADX86287.1	cds-ADX86287.1	No description	-	CDS	Name match	0	2.69359e-10	1.3716e-08	-2.21533	-1.99051
ADX86295.1	CP002425.1	2091724	2092824	+	ADX86295.1	cds-ADX86295.1	No description	+	CDS	Name match	0	6.19182e-06	0.000124804	-1.71069	-1.51148
ADX86297.1	CP002425.1	2094540	2096147	+	ADX86297.1	cds-ADX86297.1	No description	+	CDS	Name match	0	6.35551e-07	1.68465e-05	-1.57622	-1.44291
ADX86298.1	CP002425.1	2096193	2097452	+	ADX86298.1	cds-ADX86298.1	No description	+	CDS	Name match	0	0.0023216	0.0222391	-0.906052	-0.837544
ADX86308.1	CP002425.1	2105412	2105930	-	ADX86308.1	cds-ADX86308.1	No description	-	CDS	Name match	0	0.000394274	0.00498641	1.65588	1.37832
ADX86310.1	CP002425.1	2107378	2108346	-	ADX86310.1	cds-ADX86310.1	No description	-	CDS	Name match	0	8.78724e-07	2.20822e-05	-3.0026	-2.25772
ADX86320.1	CP002425.1	2116952	2117545	-	ADX86320.1	cds-ADX86320.1	No description	-	CDS	Name match	0	0.000443136	0.0054966	1.04799	0.96859
ADX86321.1	CP002425.1	2117686	2118441	+	ADX86321.1	cds-ADX86321.1	No description	+	CDS	Name match	0	7.93284e-05	0.00127392	0.945434	0.897877
ADX86322.1	CP002425.1	2118443	2120393	+	ADX86322.1	cds-ADX86322.1	No description	+	CDS	Name match	0	1.71297e-05	0.000318712	0.94747	0.906793
ADX86325.1	CP002425.1	2121038	2121478	+	ADX86325.1	cds-ADX86325.1	No description	+	CDS	Name match	0	0.00100137	0.0109472	1.58048	1.3051
ADX86328.1	CP002425.1	2124201	2124407	+	ADX86328.1	cds-ADX86328.1	No description	+	CDS	Name match	0	0.00104484	0.0112823	2.25467	1.57783
ADX86332.1	CP002425.1	2126875	2127456	+	ADX86332.1	cds-ADX86332.1	No description	+	CDS	Name match	0	0.00303199	0.0274154	-2.52025	-1.53613
ADX86333.1	CP002425.1	2127952	2130009	+	ADX86333.1	cds-ADX86333.1	No description	+	CDS	Name match	0	1.47519e-10	7.76469e-09	-2.28682	-2.04796
ADX86334.1	CP002425.1	2130036	2133882	+	ADX86334.1	cds-ADX86334.1	No description	+	CDS	Name match	0	1.32853e-06	3.09725e-05	-2.05792	-1.76492
ADX86353.1	CP002425.1	2149315	2152787	+	ADX86353.1	cds-ADX86353.1	No description	+	CDS	Name match	0	0.00123242	0.0127526	-1.30818	-1.13614
ADX86359.1	CP002425.1	2155604	2156824	-	ADX86359.1	cds-ADX86359.1	No description	-	CDS	Name match	0	0.000923253	0.0102085	-3.30661	-1.81662
ADX86360.1	CP002425.1	2156925	2159536	+	ADX86360.1	cds-ADX86360.1	No description	+	CDS	Name match	0	9.95002e-09	3.70256e-07	-3.85772	-2.7978
ADX86369.1	CP002425.1	2165014	2165928	+	ADX86369.1	cds-ADX86369.1	No description	+	CDS	Name match	0	5.57439e-05	0.000937951	-2.26368	-1.75895
ADX86381.1	CP002425.1	2175487	2177222	-	ADX86381.1	cds-ADX86381.1	No description	-	CDS	Name match	0	1.89521e-07	5.73005e-06	-1.30972	-1.23751
ADX86394.1	CP002425.1	2186245	2187588	+	ADX86394.1	cds-ADX86394.1	No description	+	CDS	Name match	0	1.18553e-12	1.27445e-10	-2.25428	-2.06348
ADX86412.1	CP002425.1	2202487	2203239	-	ADX86412.1	cds-ADX86412.1	No description	-	CDS	Name match	0	0.000106014	0.00161525	1.35261	1.21596
ADX86421.1	CP002425.1	2211258	2212298	-	ADX86421.1	cds-ADX86421.1	No description	-	CDS	Name match	0	0.000548789	0.00647505	-1.15038	-1.04371
ADX86422.1	CP002425.1	2212389	2213738	-	ADX86422.1	cds-ADX86422.1	No description	-	CDS	Name match	0	2.05024e-05	0.000367335	-1.78151	-1.53525
ADX86427.1	CP002425.1	2217058	2218455	+	ADX86427.1	cds-ADX86427.1	No description	+	CDS	Name match	0	0.00032363	0.00423124	1.21039	1.09567
ADX86428.1	CP002425.1	2218458	2221329	-	ADX86428.1	cds-ADX86428.1	No description	-	CDS	Name match	0	1.95338e-06	4.49975e-05	0.964224	0.92894
ADX86453.1	CP002425.1	2243131	2245169	+	ADX86453.1	cds-ADX86453.1	No description	+	CDS	Name match	0	9.28222e-05	0.00144848	1.60619	1.39039
ADX86490.1	CP002425.1	2280611	2281693	+	ADX86490.1	cds-ADX86490.1	No description	+	CDS	Name match	0	4.27963e-06	8.90439e-05	1.83188	1.59822
ADX86493.1	CP002425.1	2283933	2284703	-	ADX86493.1	cds-ADX86493.1	No description	-	CDS	Name match	0	0.00189503	0.0186137	1.4094	1.18461
ADX86506.1	CP002425.1	2294842	2296674	+	ADX86506.1	cds-ADX86506.1	No description	+	CDS	Name match	0	0.000105698	0.00161525	-1.05691	-0.988952
ADX86507.1	CP002425.1	2296677	2298148	+	ADX86507.1	cds-ADX86507.1	No description	+	CDS	Name match	0	0.00031696	0.00417223	-1.12991	-1.0357
ADX86510.1	CP002425.1	2299146	2303153	-	ADX86510.1	cds-ADX86510.1	No description	-	CDS	Name match	0	6.4111e-09	2.4811e-07	-2.32727	-2.02898
ADX86529.1	CP002425.1	2322907	2324166	+	ADX86529.1	cds-ADX86529.1	No description	+	CDS	Name match	0	0.00453205	0.0379633	-1.5913	-1.23606
ADX86534.1	CP002425.1	2329234	2330670	-	ADX86534.1	cds-ADX86534.1	No description	-	CDS	Name match	0	1.1364e-06	2.74866e-05	-1.28809	-1.20974
ADX86541.1	CP002425.1	2335936	2337645	-	ADX86541.1	cds-ADX86541.1	No description	-	CDS	Name match	0	0.000540248	0.00641338	-1.42647	-1.23343
ADX86572.1	CP002425.1	2365706	2366516	-	ADX86572.1	cds-ADX86572.1	No description	-	CDS	Name match	0	0.00602637	0.0481861	1.28078	1.06664
ADX86577.1	CP002425.1	2368114	2370468	-	ADX86577.1	cds-ADX86577.1	No description	-	CDS	Name match	0	0.00528278	0.0431316	-1.37558	-1.1242
ADX86578.1	CP002425.1	2372524	2375522	-	ADX86578.1	cds-ADX86578.1	No description	-	CDS	Name match	0	3.0916e-06	6.79801e-05	1.95958	1.68521
ADX86581.1	CP002425.1	2375602	2376471	+	ADX86581.1	cds-ADX86581.1	No description	+	CDS	Name match	0	0.00256426	0.0238551	2.2852	1.50649
ADX86582.1	CP002425.1	2376523	2378601	-	ADX86582.1	cds-ADX86582.1	No description	-	CDS	Name match	0	1.67207e-36	1.61772e-33	2.66828	2.56243
ADX86583.1	CP002425.1	2378697	2379868	+	ADX86583.1	cds-ADX86583.1	No description	+	CDS	Name match	0	1.07042e-06	2.65547e-05	2.06709	1.77486
ADX86585.1	CP002425.1	2379843	2380819	-	ADX86585.1	cds-ADX86585.1	No description	-	CDS	Name match	0	0.0062325	0.0494258	2.69963	1.45894
ADX86590.1	CP002425.1	2383723	2384124	-	ADX86590.1	cds-ADX86590.1	No description	-	CDS	Name match	0	0.000430171	0.00537021	1.569	1.32518
ADX86591.1	CP002425.1	2384126	2385542	-	ADX86591.1	cds-ADX86591.1	No description	-	CDS	Name match	0	4.45e-10	2.20788e-08	1.53876	1.45658
ADX86593.1	CP002425.1	2385983	2389684	+	ADX86593.1	cds-ADX86593.1	No description	+	CDS	Name match	0	9.05594e-10	4.27396e-08	1.48204	1.40582
ADX86606.1	CP002425.1	2396941	2399127	-	ADX86606.1	cds-ADX86606.1	No description	-	CDS	Name match	0	2.45713e-12	2.37727e-10	1.14963	1.12169
ADX86609.1	CP002425.1	2399210	2399990	-	ADX86609.1	cds-ADX86609.1	No description	-	CDS	Name match	0	1.3217e-06	3.09725e-05	1.18235	1.12052
ADX86611.1	CP002425.1	2400122	2402859	-	ADX86611.1	cds-ADX86611.1	No description	-	CDS	Name match	0	0.00214096	0.0207138	0.572232	0.554426
ADX86617.1	CP002425.1	2406148	2406501	-	ADX86617.1	cds-ADX86617.1	No description	-	CDS	Name match	0	0.00178418	0.0176143	1.08307	0.974788
ADX86618.1	CP002425.1	2406571	2407695	-	ADX86618.1	cds-ADX86618.1	No description	-	CDS	Name match	0	8.19842e-12	6.60997e-10	1.3665	1.31783
ADX86619.1	CP002425.1	2407698	2408078	-	ADX86619.1	cds-ADX86619.1	No description	-	CDS	Name match	0	1.14642e-09	5.28171e-08	1.3169	1.26233
ADX86620.1	CP002425.1	2408080	2409237	-	ADX86620.1	cds-ADX86620.1	No description	-	CDS	Name match	0	5.14182e-10	2.48736e-08	1.10778	1.07617
ADX86621.1	CP002425.1	2409250	2409495	-	ADX86621.1	cds-ADX86621.1	No description	-	CDS	Name match	0	3.92595e-06	8.2573e-05	1.04047	0.993804
ADX86629.1	CP002425.1	2415005	2416015	+	ADX86629.1	cds-ADX86629.1	No description	+	CDS	Name match	0	0.00320576	0.0287183	1.12254	0.989652
ADX86631.1	CP002425.1	2417146	2419332	+	ADX86631.1	cds-ADX86631.1	No description	+	CDS	Name match	0	1.07611e-11	7.71211e-10	-1.28694	-1.24562
ADX86667.1	CP002425.1	2451781	2452788	+	ADX86667.1	cds-ADX86667.1	No description	+	CDS	Name match	0	0.000808862	0.00899511	-1.02792	-0.945325
ADX86681.1	CP002425.1	2463827	2464894	-	ADX86681.1	cds-ADX86681.1	No description	-	CDS	Name match	0	5.21394e-09	2.05897e-07	2.20252	1.94836
ADX86693.1	CP002425.1	2478796	2478990	-	ADX86693.1	cds-ADX86693.1	No description	-	CDS	Name match	0	2.59168e-06	5.83127e-05	-1.40203	-1.29524
ADX86695.1	CP002425.1	2479579	2481078	-	ADX86695.1	cds-ADX86695.1	No description	-	CDS	Name match	0	0.00143781	0.0144904	1.3523	1.15957
ADX86708.1	CP002425.1	2492724	2495075	+	ADX86708.1	cds-ADX86708.1	No description	+	CDS	Name match	0	0.00477424	0.0394793	-1.15056	-0.997405
ADX86739.1	CP002425.1	2521591	2522829	+	ADX86739.1	cds-ADX86739.1	No description	+	CDS	Name match	0	0.00114517	0.0119975	-1.06563	-0.969448

## Sheet: UBP30 vs Vec45
Probe	Chromosome	Start	End	Probe Strand	Feature	ID	Description	Feature Strand	Type	Feature Orientation	Distance	P-value (UBP30vsVec45)	FDR (UBP30vsVec45)	Log2 Fold Change (UBP30vsVec45)	Shrunk Log2 Fold Change (UBP30vsVec45)
ADX84108.1	CP002425.1	8924	9727	+	ADX84108.1	cds-ADX84108.1	No description	+	CDS	Name match	0	0.0023438	0.0215741	1.18598	1.0698
ADX84109.1	CP002425.1	9758	14560	-	ADX84109.1	cds-ADX84109.1	No description	-	CDS	Name match	0	2.44642e-06	5.19662e-05	-1.74296	-1.58769
ADX84112.1	CP002425.1	14565	16178	-	ADX84112.1	cds-ADX84112.1	No description	-	CDS	Name match	0	0.000420233	0.00537954	-1.8061	-1.52175
ADX84113.1	CP002425.1	16223	17645	-	ADX84113.1	cds-ADX84113.1	No description	-	CDS	Name match	0	0.0017555	0.0173572	-2.34523	-1.6775
ADX84133.1	CP002425.1	34123	35121	+	ADX84133.1	cds-ADX84133.1	No description	+	CDS	Name match	0	0.00223765	0.0207951	-1.2255	-1.09888
ADX84149.1	CP002425.1	45831	46157	+	ADX84149.1	cds-ADX84149.1	No description	+	CDS	Name match	0	0.000457713	0.00574519	1.53113	1.34721
ADX84150.1	CP002425.1	46159	47922	-	ADX84150.1	cds-ADX84150.1	No description	-	CDS	Name match	0	3.25346e-20	3.69938e-18	1.245	1.22892
ADX84153.1	CP002425.1	49541	50741	+	ADX84153.1	cds-ADX84153.1	No description	+	CDS	Name match	0	0.00237733	0.0217434	1.83999	1.45792
ADX84160.1	CP002425.1	58108	58656	-	ADX84160.1	cds-ADX84160.1	No description	-	CDS	Name match	0	1.35547e-12	7.93974e-11	-0.954899	-0.942649
ADX84181.1	CP002425.1	74351	75838	+	ADX84181.1	cds-ADX84181.1	No description	+	CDS	Name match	0	0.00177315	0.0173985	-0.839651	-0.798431
ADX84184.1	CP002425.1	76109	77392	-	ADX84184.1	cds-ADX84184.1	No description	-	CDS	Name match	0	0.0018714	0.018178	1.07975	0.99394
ADX84254.1	CP002425.1	140230	142733	-	ADX84254.1	cds-ADX84254.1	No description	-	CDS	Name match	0	0.00575173	0.044831	0.476151	0.46623
ADX84261.1	CP002425.1	147945	148777	-	ADX84261.1	cds-ADX84261.1	No description	-	CDS	Name match	0	0.00647832	0.0491082	-1.25442	-1.08899
ADX84287.1	CP002425.1	171451	173492	+	ADX84287.1	cds-ADX84287.1	No description	+	CDS	Name match	0	0.000705003	0.00830958	1.71828	1.45136
ADX84291.1	CP002425.1	174155	174472	-	ADX84291.1	cds-ADX84291.1	No description	-	CDS	Name match	0	0.000980696	0.0107709	1.64103	1.39344
ADX84305.1	CP002425.1	182867	184687	-	ADX84305.1	cds-ADX84305.1	No description	-	CDS	Name match	0	1.15282e-13	8.91361e-12	1.73936	1.67361
ADX84311.1	CP002425.1	190385	190915	+	ADX84311.1	cds-ADX84311.1	No description	+	CDS	Name match	0	0.00019883	0.00283363	1.03057	0.976873
ADX84317.1	CP002425.1	194469	194975	-	ADX84317.1	cds-ADX84317.1	No description	-	CDS	Name match	0	0.00039891	0.00517512	-1.04847	-0.986527
ADX84318.1	CP002425.1	194981	195817	-	ADX84318.1	cds-ADX84318.1	No description	-	CDS	Name match	0	2.75397e-06	5.66408e-05	-1.22805	-1.17058
ADX84371.1	CP002425.1	242360	243142	-	ADX84371.1	cds-ADX84371.1	No description	-	CDS	Name match	0	1.10587e-05	0.000205543	-1.46846	-1.35984
ADX84372.1	CP002425.1	243208	244221	-	ADX84372.1	cds-ADX84372.1	No description	-	CDS	Name match	0	2.92881e-10	1.34795e-08	-2.6237	-2.33579
ADX84401.1	CP002425.1	273135	275126	-	ADX84401.1	cds-ADX84401.1	No description	-	CDS	Name match	0	2.74029e-06	5.66408e-05	-1.40883	-1.32336
ADX84436.1	CP002425.1	306777	308369	-	ADX84436.1	cds-ADX84436.1	No description	-	CDS	Name match	0	3.08354e-11	1.61094e-09	-2.41269	-2.20541
ADX84439.1	CP002425.1	312464	313111	-	ADX84439.1	cds-ADX84439.1	No description	-	CDS	Name match	0	5.48784e-13	3.536e-11	2.0929	1.97393
ADX84492.1	CP002425.1	364544	366097	+	ADX84492.1	cds-ADX84492.1	No description	+	CDS	Name match	0	0.00592327	0.0457987	1.38098	1.17012
ADX84507.1	CP002425.1	381638	384358	-	ADX84507.1	cds-ADX84507.1	No description	-	CDS	Name match	0	0.000469412	0.00585402	-0.379642	-0.376467
ADX84522.1	CP002425.1	396466	397563	-	ADX84522.1	cds-ADX84522.1	No description	-	CDS	Name match	0	0.00526757	0.0418133	1.90942	1.43062
ADX84530.1	CP002425.1	403603	409805	-	ADX84530.1	cds-ADX84530.1	No description	-	CDS	Name match	0	0.00145356	0.0148663	-1.75215	-1.44108
ADX84534.1	CP002425.1	409812	411137	-	ADX84534.1	cds-ADX84534.1	No description	-	CDS	Name match	0	0.00377385	0.0319308	-4.0501	-1.82474
ADX84566.1	CP002425.1	439658	440161	-	ADX84566.1	cds-ADX84566.1	No description	-	CDS	Name match	0	0.00530381	0.041846	1.81754	1.39312
ADX84567.1	CP002425.1	441262	442035	-	ADX84567.1	cds-ADX84567.1	No description	-	CDS	Name match	0	5.89419e-05	0.000957434	-2.67514	-2.03997
ADX84570.1	CP002425.1	444717	446813	+	ADX84570.1	cds-ADX84570.1	No description	+	CDS	Name match	0	5.05858e-07	1.32138e-05	-3.0702	-2.43547
ADX84614.1	CP002425.1	491797	492648	+	ADX84614.1	cds-ADX84614.1	No description	+	CDS	Name match	0	8.68021e-07	1.99748e-05	1.09267	1.05539
ADX84616.1	CP002425.1	492984	494483	-	ADX84616.1	cds-ADX84616.1	No description	-	CDS	Name match	0	8.62961e-35	2.38301e-32	2.32216	2.26444
ADX84619.1	CP002425.1	497710	500841	+	ADX84619.1	cds-ADX84619.1	No description	+	CDS	Name match	0	0.000174711	0.00253921	2.02436	1.67608
ADX84639.1	CP002425.1	525991	527735	+	ADX84639.1	cds-ADX84639.1	No description	+	CDS	Name match	0	0.00642408	0.0488887	-0.548547	-0.533096
ADX84641.1	CP002425.1	527740	530353	+	ADX84641.1	cds-ADX84641.1	No description	+	CDS	Name match	0	9.25649e-06	0.000175419	-0.955535	-0.924806
ADX84647.1	CP002425.1	535366	536445	+	ADX84647.1	cds-ADX84647.1	No description	+	CDS	Name match	0	0.000234545	0.00326169	-1.55831	-1.38113
ADX84664.1	CP002425.1	555326	557975	-	ADX84664.1	cds-ADX84664.1	No description	-	CDS	Name match	0	8.10722e-05	0.00126381	2.20561	1.80232
ADX84671.1	CP002425.1	561453	562352	-	ADX84671.1	cds-ADX84671.1	No description	-	CDS	Name match	0	0.000671964	0.00796875	2.15798	1.67632
ADX84673.1	CP002425.1	564135	568471	-	ADX84673.1	cds-ADX84673.1	No description	-	CDS	Name match	0	0.0037828	0.0319308	-1.59941	-1.31301
ADX84676.1	CP002425.1	568473	571757	-	ADX84676.1	cds-ADX84676.1	No description	-	CDS	Name match	0	0.00416924	0.0347377	-1.34544	-1.16212
ADX84680.1	CP002425.1	576001	580903	-	ADX84680.1	cds-ADX84680.1	No description	-	CDS	Name match	0	0.00238469	0.0217434	-1.41499	-1.2251
ADX84704.1	CP002425.1	601240	601839	-	ADX84704.1	cds-ADX84704.1	No description	-	CDS	Name match	0	2.77002e-11	1.48734e-09	-2.96561	-2.60187
ADX84707.1	CP002425.1	602622	603386	-	ADX84707.1	cds-ADX84707.1	No description	-	CDS	Name match	0	0.000894528	0.00993749	1.78395	1.47899
ADX84712.1	CP002425.1	605312	605659	-	ADX84712.1	cds-ADX84712.1	No description	-	CDS	Name match	0	0.00175996	0.0173572	-1.71843	-1.4149
ADX84713.1	CP002425.1	605728	605958	-	ADX84713.1	cds-ADX84713.1	No description	-	CDS	Name match	0	0.00370709	0.0317071	-1.95564	-1.4789
ADX84714.1	CP002425.1	606049	606327	+	ADX84714.1	cds-ADX84714.1	No description	+	CDS	Name match	0	0.00175335	0.0173572	-2.46685	-1.71661
ADX84736.1	CP002425.1	626028	626558	+	ADX84736.1	cds-ADX84736.1	No description	+	CDS	Name match	0	0.00600959	0.046238	-1.69907	-1.33474
ADX84737.1	CP002425.1	626611	626925	-	ADX84737.1	cds-ADX84737.1	No description	-	CDS	Name match	0	4.33582e-09	1.64336e-07	-2.24594	-2.03368
ADX84738.1	CP002425.1	627074	627526	+	ADX84738.1	cds-ADX84738.1	No description	+	CDS	Name match	0	1.78464e-27	3.4497e-25	-5.60608	-4.8059
ADX84739.1	CP002425.1	627554	627994	+	ADX84739.1	cds-ADX84739.1	No description	+	CDS	Name match	0	3.52023e-10	1.58247e-08	-4.49404	-3.38195
ADX84740.1	CP002425.1	628042	629810	+	ADX84740.1	cds-ADX84740.1	No description	+	CDS	Name match	0	1.52143e-06	3.34195e-05	-3.31989	-2.49834
ADX84755.1	CP002425.1	639426	639995	-	ADX84755.1	cds-ADX84755.1	No description	-	CDS	Name match	0	0.00130939	0.0136078	2.81398	1.82607
ADX84766.1	CP002425.1	651891	653174	+	ADX84766.1	cds-ADX84766.1	No description	+	CDS	Name match	0	2.8159e-13	1.94398e-11	-3.19832	-2.81776
ADX84767.1	CP002425.1	653184	654410	+	ADX84767.1	cds-ADX84767.1	No description	+	CDS	Name match	0	3.21529e-13	2.14316e-11	-3.4396	-2.97626
ADX84771.1	CP002425.1	659997	661256	+	ADX84771.1	cds-ADX84771.1	No description	+	CDS	Name match	0	8.77512e-16	8.07729e-14	1.06757	1.05426
ADX84772.1	CP002425.1	661498	662703	-	ADX84772.1	cds-ADX84772.1	No description	-	CDS	Name match	0	0.00318342	0.0274712	1.93699	1.48147
ADX84793.1	CP002425.1	680461	682329	-	ADX84793.1	cds-ADX84793.1	No description	-	CDS	Name match	0	6.01608e-08	1.81704e-06	1.1164	1.08352
ADX84794.1	CP002425.1	682430	683545	+	ADX84794.1	cds-ADX84794.1	No description	+	CDS	Name match	0	0.00485225	0.0394092	1.40673	1.19374
ADX84803.1	CP002425.1	689948	694171	+	ADX84803.1	cds-ADX84803.1	No description	+	CDS	Name match	0	0.000430454	0.00543835	0.718256	0.697478
ADX84822.1	CP002425.1	709721	712201	+	ADX84822.1	cds-ADX84822.1	No description	+	CDS	Name match	0	9.74089e-13	5.8841e-11	-2.08587	-1.96578
ADX84823.1	CP002425.1	712658	713971	+	ADX84823.1	cds-ADX84823.1	No description	+	CDS	Name match	0	5.62909e-06	0.000111031	-1.4686	-1.36628
ADX84862.1	CP002425.1	757337	758600	-	ADX84862.1	cds-ADX84862.1	No description	-	CDS	Name match	0	0.000855189	0.00961093	0.96751	0.912502
ADX84883.1	CP002425.1	777777	779030	+	ADX84883.1	cds-ADX84883.1	No description	+	CDS	Name match	0	0.000578327	0.00694351	1.52506	1.33719
ADX84962.1	CP002425.1	852841	858856	+	ADX84962.1	cds-ADX84962.1	No description	+	CDS	Name match	0	0.000322081	0.00429367	-1.22529	-1.13131
ADX84988.1	CP002425.1	883769	885316	+	ADX84988.1	cds-ADX84988.1	No description	+	CDS	Name match	0	1.01723e-07	3.02508e-06	2.18879	1.95316
ADX84999.1	CP002425.1	896254	898104	-	ADX84999.1	cds-ADX84999.1	No description	-	CDS	Name match	0	2.38253e-08	8.07971e-07	0.847631	0.83386
ADX85032.1	CP002425.1	930504	934313	+	ADX85032.1	cds-ADX85032.1	No description	+	CDS	Name match	0	0	0	-2.38466	-2.35454
ADX85037.1	CP002425.1	938028	941454	-	ADX85037.1	cds-ADX85037.1	No description	-	CDS	Name match	0	0.00037557	0.00493861	-0.952665	-0.906151
ADX85049.1	CP002425.1	947769	949028	+	ADX85049.1	cds-ADX85049.1	No description	+	CDS	Name match	0	0.000655601	0.0078227	-0.756724	-0.730919
ADX85084.1	CP002425.1	973170	977550	-	ADX85084.1	cds-ADX85084.1	No description	-	CDS	Name match	0	8.38733e-07	1.95334e-05	1.28041	1.22133
ADX85091.1	CP002425.1	980936	982855	+	ADX85091.1	cds-ADX85091.1	No description	+	CDS	Name match	0	0.00633349	0.0483899	-0.579412	-0.561312
ADX85108.1	CP002425.1	996269	998563	+	ADX85108.1	cds-ADX85108.1	No description	+	CDS	Name match	0	5.95972e-07	1.51581e-05	0.759866	0.747469
ADX85132.1	CP002425.1	1016724	1018656	-	ADX85132.1	cds-ADX85132.1	No description	-	CDS	Name match	0	7.91912e-07	1.88983e-05	2.1164	1.87097
ADX85154.1	CP002425.1	1043939	1046196	-	ADX85154.1	cds-ADX85154.1	No description	-	CDS	Name match	0	0.00285231	0.0251759	0.586549	0.570767
ADX85175.1	CP002425.1	1065781	1067166	-	ADX85175.1	cds-ADX85175.1	No description	-	CDS	Name match	0	0.000412959	0.00532166	-2.31179	-1.77058
ADX85181.1	CP002425.1	1070236	1072660	-	ADX85181.1	cds-ADX85181.1	No description	-	CDS	Name match	0	0.00143283	0.0147323	-1.56095	-1.33252
ADX85189.1	CP002425.1	1078962	1081757	+	ADX85189.1	cds-ADX85189.1	No description	+	CDS	Name match	0	8.1617e-07	1.92397e-05	-2.01048	-1.79707
ADX85191.1	CP002425.1	1082103	1085603	-	ADX85191.1	cds-ADX85191.1	No description	-	CDS	Name match	0	8.96565e-07	2.0389e-05	-1.33878	-1.27129
ADX85192.1	CP002425.1	1085723	1086016	+	ADX85192.1	cds-ADX85192.1	No description	+	CDS	Name match	0	2.9461e-22	4.06773e-20	-2.553	-2.43249
ADX85210.1	CP002425.1	1098922	1100072	+	ADX85210.1	cds-ADX85210.1	No description	+	CDS	Name match	0	2.94084e-05	0.00051213	-1.45623	-1.33983
ADX85222.1	CP002425.1	1109622	1109990	-	ADX85222.1	cds-ADX85222.1	No description	-	CDS	Name match	0	0.00510912	0.0409789	1.11412	1.00073
ADX85225.1	CP002425.1	1113270	1115865	-	ADX85225.1	cds-ADX85225.1	No description	-	CDS	Name match	0	2.96744e-12	1.68707e-10	1.31786	1.28507
ADX85227.1	CP002425.1	1115931	1116677	-	ADX85227.1	cds-ADX85227.1	No description	-	CDS	Name match	0	0.00338218	0.0290566	1.13386	1.02417
ADX85228.1	CP002425.1	1116694	1117695	-	ADX85228.1	cds-ADX85228.1	No description	-	CDS	Name match	0	0.00110103	0.0118238	1.36385	1.21241
ADX85240.1	CP002425.1	1125944	1126741	+	ADX85240.1	cds-ADX85240.1	No description	+	CDS	Name match	0	1.95287e-10	9.43725e-09	-1.76286	-1.67126
ADX85241.1	CP002425.1	1126760	1127539	+	ADX85241.1	cds-ADX85241.1	No description	+	CDS	Name match	0	6.5834e-10	2.7076e-08	-1.51293	-1.45066
ADX85242.1	CP002425.1	1127555	1128673	+	ADX85242.1	cds-ADX85242.1	No description	+	CDS	Name match	0	1.84516e-11	1.01905e-09	-1.55934	-1.50147
ADX85266.1	CP002425.1	1148376	1150778	-	ADX85266.1	cds-ADX85266.1	No description	-	CDS	Name match	0	0.00141978	0.0146762	0.600965	0.586081
ADX85267.1	CP002425.1	1150853	1151518	-	ADX85267.1	cds-ADX85267.1	No description	-	CDS	Name match	0	8.80797e-17	8.96095e-15	-1.36172	-1.33611
ADX85283.1	CP002425.1	1166727	1167032	+	ADX85283.1	cds-ADX85283.1	No description	+	CDS	Name match	0	3.85099e-05	0.000653376	1.35829	1.26001
ADX85319.1	CP002425.1	1197695	1198785	+	ADX85319.1	cds-ADX85319.1	No description	+	CDS	Name match	0	0.000196289	0.00283154	-1.25996	-1.16451
ADX85321.1	CP002425.1	1199401	1200711	-	ADX85321.1	cds-ADX85321.1	No description	-	CDS	Name match	0	0.00582972	0.0452565	-1.38808	-1.17501
ADX85323.1	CP002425.1	1201432	1202382	+	ADX85323.1	cds-ADX85323.1	No description	+	CDS	Name match	0	0.000733377	0.00848872	2.47493	1.7917
ADX85353.1	CP002425.1	1223625	1227313	+	ADX85353.1	cds-ADX85353.1	No description	+	CDS	Name match	0	0.00471236	0.0385974	-1.16997	-1.0421
ADX85355.1	CP002425.1	1227364	1228419	+	ADX85355.1	cds-ADX85355.1	No description	+	CDS	Name match	0	4.77924e-08	1.51447e-06	-1.85583	-1.71419
ADX85356.1	CP002425.1	1228426	1229229	+	ADX85356.1	cds-ADX85356.1	No description	+	CDS	Name match	0	1.31565e-08	4.70952e-07	-2.06936	-1.89038
ADX85357.1	CP002425.1	1229231	1229476	+	ADX85357.1	cds-ADX85357.1	No description	+	CDS	Name match	0	0.00259073	0.0232046	-1.79913	-1.43437
ADX85358.1	CP002425.1	1229488	1230204	+	ADX85358.1	cds-ADX85358.1	No description	+	CDS	Name match	0	3.22951e-06	6.54208e-05	-1.54764	-1.43424
ADX85359.1	CP002425.1	1230241	1230663	+	ADX85359.1	cds-ADX85359.1	No description	+	CDS	Name match	0	0.000113758	0.00173146	-1.55799	-1.39521
ADX85360.1	CP002425.1	1230670	1231143	+	ADX85360.1	cds-ADX85360.1	No description	+	CDS	Name match	0	4.20719e-05	0.000705431	-1.57736	-1.42595
ADX85361.1	CP002425.1	1231184	1232058	+	ADX85361.1	cds-ADX85361.1	No description	+	CDS	Name match	0	5.19552e-08	1.61983e-06	-1.7827	-1.65575
ADX85365.1	CP002425.1	1232667	1233083	+	ADX85365.1	cds-ADX85365.1	No description	+	CDS	Name match	0	0.00231801	0.0214388	-1.30231	-1.15156
ADX85366.1	CP002425.1	1233089	1233448	+	ADX85366.1	cds-ADX85366.1	No description	+	CDS	Name match	0	0.00403482	0.0337873	-1.31024	-1.14065
ADX85367.1	CP002425.1	1233455	1234174	+	ADX85367.1	cds-ADX85367.1	No description	+	CDS	Name match	0	0.000145711	0.0021834	-1.45521	-1.31704
ADX85368.1	CP002425.1	1234176	1234715	+	ADX85368.1	cds-ADX85368.1	No description	+	CDS	Name match	0	0.000885416	0.00989312	-1.60975	-1.37874
ADX85370.1	CP002425.1	1234892	1235293	+	ADX85370.1	cds-ADX85370.1	No description	+	CDS	Name match	0	0.000795277	0.00909627	-1.52676	-1.32994
ADX85371.1	CP002425.1	1235305	1236718	+	ADX85371.1	cds-ADX85371.1	No description	+	CDS	Name match	0	3.09259e-08	1.03068e-06	-1.57142	-1.48577
ADX85374.1	CP002425.1	1236721	1237311	+	ADX85374.1	cds-ADX85374.1	No description	+	CDS	Name match	0	0.000268987	0.00366163	-1.75437	-1.50518
ADX85375.1	CP002425.1	1237313	1237957	+	ADX85375.1	cds-ADX85375.1	No description	+	CDS	Name match	0	6.72858e-06	0.000128776	-1.90699	-1.69033
ADX85376.1	CP002425.1	1237964	1238440	+	ADX85376.1	cds-ADX85376.1	No description	+	CDS	Name match	0	0.000256279	0.00351339	-1.99286	-1.64486
ADX85378.1	CP002425.1	1238893	1240302	+	ADX85378.1	cds-ADX85378.1	No description	+	CDS	Name match	0	0.00487732	0.0394471	0.606676	0.587154
ADX85414.1	CP002425.1	1267523	1268725	+	ADX85414.1	cds-ADX85414.1	No description	+	CDS	Name match	0	0.000504176	0.00612939	1.43509	1.2793
ADX85415.1	CP002425.1	1268704	1269216	-	ADX85415.1	cds-ADX85415.1	No description	-	CDS	Name match	0	0.00148924	0.0150717	0.972181	0.911165
ADX85424.1	CP002425.1	1276586	1277443	+	ADX85424.1	cds-ADX85424.1	No description	+	CDS	Name match	0	0.000159021	0.00235071	1.74013	1.51066
ADX85427.1	CP002425.1	1278810	1279865	-	ADX85427.1	cds-ADX85427.1	No description	-	CDS	Name match	0	0.000199365	0.00283363	1.81548	1.55149
ADX85435.1	CP002425.1	1285824	1292617	-	ADX85435.1	cds-ADX85435.1	No description	-	CDS	Name match	0	4.1027e-07	1.08637e-05	-1.96524	-1.77414
ADX85440.1	CP002425.1	1292892	1293347	-	ADX85440.1	cds-ADX85440.1	No description	-	CDS	Name match	0	0.00212823	0.0198738	-1.99938	-1.5358
ADX85441.1	CP002425.1	1293405	1295809	-	ADX85441.1	cds-ADX85441.1	No description	-	CDS	Name match	0	1.68878e-07	4.80059e-06	-2.87453	-2.37009
ADX85443.1	CP002425.1	1295815	1297020	-	ADX85443.1	cds-ADX85443.1	No description	-	CDS	Name match	0	1.08937e-05	0.000204443	-3.02323	-2.27448
ADX85444.1	CP002425.1	1297026	1301419	-	ADX85444.1	cds-ADX85444.1	No description	-	CDS	Name match	0	2.2088e-20	2.66851e-18	-3.10388	-2.87442
ADX85448.1	CP002425.1	1301431	1302132	-	ADX85448.1	cds-ADX85448.1	No description	-	CDS	Name match	0	0.00116441	0.0123671	-3.27702	-1.93732
ADX85470.1	CP002425.1	1315499	1317019	+	ADX85470.1	cds-ADX85470.1	No description	+	CDS	Name match	0	8.66802e-05	0.00134042	-0.945706	-0.907966
ADX85474.1	CP002425.1	1319209	1323299	-	ADX85474.1	cds-ADX85474.1	No description	-	CDS	Name match	0	0.00312395	0.0272008	-0.994837	-0.920152
ADX85483.1	CP002425.1	1325853	1328687	-	ADX85483.1	cds-ADX85483.1	No description	-	CDS	Name match	0	5.82064e-07	1.50017e-05	-1.83148	-1.6711
ADX85494.1	CP002425.1	1335474	1338541	+	ADX85494.1	cds-ADX85494.1	No description	+	CDS	Name match	0	3.75972e-05	0.000648887	-0.910977	-0.880165
ADX85504.1	CP002425.1	1344362	1348314	-	ADX85504.1	cds-ADX85504.1	No description	-	CDS	Name match	0	3.27649e-07	8.92036e-06	-0.898554	-0.879055
ADX85510.1	CP002425.1	1349284	1351389	+	ADX85510.1	cds-ADX85510.1	No description	+	CDS	Name match	0	0.00254299	0.0229701	-0.717184	-0.689311
ADX85521.1	CP002425.1	1361749	1364418	+	ADX85521.1	cds-ADX85521.1	No description	+	CDS	Name match	0	0.000288799	0.00390384	-0.92549	-0.884224
ADX85525.1	CP002425.1	1365755	1367382	-	ADX85525.1	cds-ADX85525.1	No description	-	CDS	Name match	0	0.00048894	0.00601988	-2.04717	-1.64265
ADX85527.1	CP002425.1	1367388	1369519	-	ADX85527.1	cds-ADX85527.1	No description	-	CDS	Name match	0	3.95522e-06	7.88189e-05	-1.93769	-1.72074
ADX85530.1	CP002425.1	1370142	1370960	+	ADX85530.1	cds-ADX85530.1	No description	+	CDS	Name match	0	4.39788e-05	0.00072659	2.52128	1.98493
ADX85581.1	CP002425.1	1415967	1417152	-	ADX85581.1	cds-ADX85581.1	No description	-	CDS	Name match	0	1.67246e-08	5.77296e-07	1.37457	1.31855
ADX85583.1	CP002425.1	1417189	1417527	-	ADX85583.1	cds-ADX85583.1	No description	-	CDS	Name match	0	1.41434e-14	1.24269e-12	1.55046	1.50669
ADX85591.1	CP002425.1	1425961	1427076	+	ADX85591.1	cds-ADX85591.1	No description	+	CDS	Name match	0	0.000430032	0.00543835	1.81353	1.52451
ADX85605.1	CP002425.1	1437188	1438078	+	ADX85605.1	cds-ADX85605.1	No description	+	CDS	Name match	0	0.00211466	0.0198429	0.977749	0.911639
ADX85614.1	CP002425.1	1442392	1443153	-	ADX85614.1	cds-ADX85614.1	No description	-	CDS	Name match	0	0.00010247	0.00157202	-0.841155	-0.813852
ADX85637.1	CP002425.1	1458911	1459246	+	ADX85637.1	cds-ADX85637.1	No description	+	CDS	Name match	0	0	0	-6.27959	-5.8854
ADX85643.1	CP002425.1	1462410	1462742	+	ADX85643.1	cds-ADX85643.1	No description	+	CDS	Name match	0	0.000226293	0.00316974	1.11384	1.04556
ADX85645.1	CP002425.1	1463633	1467352	-	ADX85645.1	cds-ADX85645.1	No description	-	CDS	Name match	0	0.00120371	0.0126455	-1.10117	-1.017
ADX85651.1	CP002425.1	1472246	1474547	-	ADX85651.1	cds-ADX85651.1	No description	-	CDS	Name match	0	0.0051786	0.0413646	-0.754153	-0.716773
ADX85675.1	CP002425.1	1493860	1495053	-	ADX85675.1	cds-ADX85675.1	No description	-	CDS	Name match	0	1.13318e-09	4.47027e-08	-0.669049	-0.663317
ADX85676.1	CP002425.1	1495096	1498785	-	ADX85676.1	cds-ADX85676.1	No description	-	CDS	Name match	0	3.1975e-11	1.62652e-09	-0.543669	-0.541069
ADX85683.1	CP002425.1	1505544	1507319	+	ADX85683.1	cds-ADX85683.1	No description	+	CDS	Name match	0	0.00273203	0.0242249	1.15571	1.04454
ADX85685.1	CP002425.1	1508436	1509959	-	ADX85685.1	cds-ADX85685.1	No description	-	CDS	Name match	0	2.74352e-22	4.06773e-20	3.43372	3.15414
ADX85689.1	CP002425.1	1513142	1514017	+	ADX85689.1	cds-ADX85689.1	No description	+	CDS	Name match	0	2.85599e-05	0.000501875	-2.44864	-1.97119
ADX85697.1	CP002425.1	1519897	1521312	+	ADX85697.1	cds-ADX85697.1	No description	+	CDS	Name match	0	0.00432534	0.0357302	-1.78638	-1.39596
ADX85711.1	CP002425.1	1530876	1531340	+	ADX85711.1	cds-ADX85711.1	No description	+	CDS	Name match	0	0.00164943	0.0165199	-1.3595	-1.19947
ADX85722.1	CP002425.1	1535787	1537456	+	ADX85722.1	cds-ADX85722.1	No description	+	CDS	Name match	0	2.8189e-05	0.000499903	-0.835633	-0.812458
ADX85759.1	CP002425.1	1574172	1575212	-	ADX85759.1	cds-ADX85759.1	No description	-	CDS	Name match	0	0.00262907	0.0234193	-1.56226	-1.3098
ADX85760.1	CP002425.1	1575213	1576968	-	ADX85760.1	cds-ADX85760.1	No description	-	CDS	Name match	0	3.08366e-16	2.98036e-14	-1.64068	-1.59462
ADX85780.1	CP002425.1	1590859	1592517	-	ADX85780.1	cds-ADX85780.1	No description	-	CDS	Name match	0	9.68883e-13	5.8841e-11	-0.87289	-0.863631
ADX85822.1	CP002425.1	1625964	1627712	+	ADX85822.1	cds-ADX85822.1	No description	+	CDS	Name match	0	2.44002e-06	5.19662e-05	-0.858817	-0.838886
ADX85825.1	CP002425.1	1629215	1630642	-	ADX85825.1	cds-ADX85825.1	No description	-	CDS	Name match	0	0.00198292	0.0186975	-0.854018	-0.809804
ADX85831.1	CP002425.1	1634410	1641866	+	ADX85831.1	cds-ADX85831.1	No description	+	CDS	Name match	0	4.23332e-05	0.000705431	-0.661521	-0.649376
ADX85839.1	CP002425.1	1643714	1644295	+	ADX85839.1	cds-ADX85839.1	No description	+	CDS	Name match	0	0.000809988	0.00921004	-1.19433	-1.0947
ADX85840.1	CP002425.1	1644341	1645648	+	ADX85840.1	cds-ADX85840.1	No description	+	CDS	Name match	0	5.41414e-10	2.27512e-08	-0.824578	-0.814282
ADX85841.1	CP002425.1	1645675	1645983	+	ADX85841.1	cds-ADX85841.1	No description	+	CDS	Name match	0	0.00252072	0.0228758	-1.17256	-1.05842
ADX85864.1	CP002425.1	1668293	1668712	+	ADX85864.1	cds-ADX85864.1	No description	+	CDS	Name match	0	6.4856e-05	0.00104472	1.25935	1.17566
ADX85870.1	CP002425.1	1672261	1673475	+	ADX85870.1	cds-ADX85870.1	No description	+	CDS	Name match	0	3.85333e-05	0.000653376	-1.50656	-1.37471
ADX85877.1	CP002425.1	1679592	1680293	+	ADX85877.1	cds-ADX85877.1	No description	+	CDS	Name match	0	1.86978e-06	4.06098e-05	1.03974	1.00551
ADX85894.1	CP002425.1	1695952	1698261	-	ADX85894.1	cds-ADX85894.1	No description	-	CDS	Name match	0	2.46526e-07	6.80764e-06	-0.968775	-0.944917
ADX85910.1	CP002425.1	1710403	1714345	-	ADX85910.1	cds-ADX85910.1	No description	-	CDS	Name match	0	0.000517943	0.0062574	-1.27589	-1.16317
ADX85949.1	CP002425.1	1743604	1746231	+	ADX85949.1	cds-ADX85949.1	No description	+	CDS	Name match	0	0.00602793	0.046238	-1.29052	-1.11439
ADX85955.1	CP002425.1	1749842	1751047	-	ADX85955.1	cds-ADX85955.1	No description	-	CDS	Name match	0	0.000159848	0.00235071	1.09467	1.03248
ADX85962.1	CP002425.1	1757372	1758502	+	ADX85962.1	cds-ADX85962.1	No description	+	CDS	Name match	0	1.29251e-13	9.60931e-12	1.20292	1.18063
ADX85963.1	CP002425.1	1758503	1758697	+	ADX85963.1	cds-ADX85963.1	No description	+	CDS	Name match	0	0.00106864	0.0115401	1.23256	1.11888
ADX85967.1	CP002425.1	1762879	1763262	+	ADX85967.1	cds-ADX85967.1	No description	+	CDS	Name match	0	0.000720525	0.00843674	-1.65468	-1.41288
ADX85981.1	CP002425.1	1776873	1777800	+	ADX85981.1	cds-ADX85981.1	No description	+	CDS	Name match	0	5.52383e-05	0.000904878	-1.14631	-1.08357
ADX85983.1	CP002425.1	1777812	1779821	+	ADX85983.1	cds-ADX85983.1	No description	+	CDS	Name match	0	1.7757e-10	8.80111e-09	-1.4665	-1.41302
ADX85988.1	CP002425.1	1780032	1783991	+	ADX85988.1	cds-ADX85988.1	No description	+	CDS	Name match	0	2.37971e-07	6.66664e-06	-1.37878	-1.3119
ADX86007.1	CP002425.1	1799507	1799896	-	ADX86007.1	cds-ADX86007.1	No description	-	CDS	Name match	0	3.37866e-08	1.10694e-06	1.23429	1.19165
ADX86012.1	CP002425.1	1801546	1802604	-	ADX86012.1	cds-ADX86012.1	No description	-	CDS	Name match	0	0.000497036	0.00608082	1.61455	1.39918
ADX86013.1	CP002425.1	1802615	1804384	-	ADX86013.1	cds-ADX86013.1	No description	-	CDS	Name match	0	3.24904e-06	6.54208e-05	2.06038	1.80708
ADX86021.1	CP002425.1	1810858	1811355	+	ADX86021.1	cds-ADX86021.1	No description	+	CDS	Name match	0	0.00194349	0.0184155	3.00997	1.81598
ADX86044.1	CP002425.1	1830295	1833273	-	ADX86044.1	cds-ADX86044.1	No description	-	CDS	Name match	0	0.000388535	0.00507459	-2.17783	-1.71777
ADX86067.1	CP002425.1	1851413	1852450	+	ADX86067.1	cds-ADX86067.1	No description	+	CDS	Name match	0	0.004423	0.0363816	-2.00302	-1.48048
ADX86070.1	CP002425.1	1855481	1856584	+	ADX86070.1	cds-ADX86070.1	No description	+	CDS	Name match	0	6.4054e-06	0.000123816	1.66453	1.51703
ADX86071.1	CP002425.1	1856585	1857565	-	ADX86071.1	cds-ADX86071.1	No description	-	CDS	Name match	0	2.8026e-45	1.06359e-42	2.1235	2.08968
ADX86085.1	CP002425.1	1870605	1871861	-	ADX86085.1	cds-ADX86085.1	No description	-	CDS	Name match	0	1.19894e-05	0.000220719	1.47113	1.36128
ADX86088.1	CP002425.1	1874580	1876589	+	ADX86088.1	cds-ADX86088.1	No description	+	CDS	Name match	0	0.000295564	0.00396754	-1.73192	-1.48855
ADX86107.1	CP002425.1	1895443	1896990	-	ADX86107.1	cds-ADX86107.1	No description	-	CDS	Name match	0	2.94273e-44	9.56666e-42	-3.54479	-3.38936
ADX86112.1	CP002425.1	1899561	1900961	+	ADX86112.1	cds-ADX86112.1	No description	+	CDS	Name match	0	0.00013022	0.00196653	-0.787521	-0.764319
ADX86116.1	CP002425.1	1904722	1906137	+	ADX86116.1	cds-ADX86116.1	No description	+	CDS	Name match	0	2.27935e-05	0.000407962	0.968791	0.933753
ADX86119.1	CP002425.1	1909367	1909852	+	ADX86119.1	cds-ADX86119.1	No description	+	CDS	Name match	0	0	0	3.89135	3.7649
ADX86154.1	CP002425.1	1936733	1937755	+	ADX86154.1	cds-ADX86154.1	No description	+	CDS	Name match	0	2.58065e-10	1.21668e-08	-3.0352	-2.61059
ADX86182.1	CP002425.1	1962799	1964133	+	ADX86182.1	cds-ADX86182.1	No description	+	CDS	Name match	0	0.00551301	0.0431443	1.01566	0.926788
ADX86185.1	CP002425.1	1967208	1968092	-	ADX86185.1	cds-ADX86185.1	No description	-	CDS	Name match	0	9.40061e-07	2.11295e-05	0.892607	0.871922
ADX86197.1	CP002425.1	1977258	1978934	+	ADX86197.1	cds-ADX86197.1	No description	+	CDS	Name match	0	5.59536e-09	2.07997e-07	-1.03594	-1.01302
ADX86199.1	CP002425.1	1980460	1980993	-	ADX86199.1	cds-ADX86199.1	No description	-	CDS	Name match	0	1.63381e-08	5.74211e-07	2.44952	2.15984
ADX86208.1	CP002425.1	1992054	1994717	-	ADX86208.1	cds-ADX86208.1	No description	-	CDS	Name match	0	7.25898e-07	1.77615e-05	-1.55891	-1.4558
ADX86215.1	CP002425.1	1997059	1998925	+	ADX86215.1	cds-ADX86215.1	No description	+	CDS	Name match	0	0.0018913	0.0181884	-1.09841	-1.00819
ADX86240.1	CP002425.1	2021374	2023300	-	ADX86240.1	cds-ADX86240.1	No description	-	CDS	Name match	0	9.99313e-10	4.02432e-08	1.1965	1.16458
ADX86242.1	CP002425.1	2023517	2025358	+	ADX86242.1	cds-ADX86242.1	No description	+	CDS	Name match	0	4.53272e-10	1.94706e-08	1.53935	1.47511
ADX86243.1	CP002425.1	2025440	2026546	-	ADX86243.1	cds-ADX86243.1	No description	-	CDS	Name match	0	9.14775e-09	3.33634e-07	1.36405	1.31118
ADX86244.1	CP002425.1	2026684	2028852	+	ADX86244.1	cds-ADX86244.1	No description	+	CDS	Name match	0	7.92018e-29	1.70108e-26	1.1394	1.13094
ADX86246.1	CP002425.1	2030103	2032184	+	ADX86246.1	cds-ADX86246.1	No description	+	CDS	Name match	0	6.6125e-07	1.65774e-05	-2.15704	-1.90166
ADX86253.1	CP002425.1	2038659	2040821	+	ADX86253.1	cds-ADX86253.1	No description	+	CDS	Name match	0	3.08755e-23	4.97353e-21	-1.18797	-1.17593
ADX86262.1	CP002425.1	2050982	2053246	+	ADX86262.1	cds-ADX86262.1	No description	+	CDS	Name match	0	0.00122629	0.0128131	-2.19003	-1.65124
ADX86284.1	CP002425.1	2075044	2077635	+	ADX86284.1	cds-ADX86284.1	No description	+	CDS	Name match	0	0.00492151	0.0396387	-2.57531	-1.62112
ADX86287.1	CP002425.1	2080102	2082273	-	ADX86287.1	cds-ADX86287.1	No description	-	CDS	Name match	0	1.66149e-05	0.000300154	-1.61591	-1.46817
ADX86295.1	CP002425.1	2091724	2092824	+	ADX86295.1	cds-ADX86295.1	No description	+	CDS	Name match	0	0.0040377	0.0337873	-1.20683	-1.07171
ADX86297.1	CP002425.1	2094540	2096147	+	ADX86297.1	cds-ADX86297.1	No description	+	CDS	Name match	0	2.75439e-06	5.66408e-05	-1.75327	-1.59382
ADX86307.1	CP002425.1	2105139	2105450	+	ADX86307.1	cds-ADX86307.1	No description	+	CDS	Name match	0	0.000160525	0.00235071	2.03078	1.68292
ADX86308.1	CP002425.1	2105412	2105930	-	ADX86308.1	cds-ADX86308.1	No description	-	CDS	Name match	0	5.98476e-08	1.81704e-06	2.52094	2.18419
ADX86310.1	CP002425.1	2107378	2108346	-	ADX86310.1	cds-ADX86310.1	No description	-	CDS	Name match	0	0.000782618	0.00900476	-2.17872	-1.67625
ADX86316.1	CP002425.1	2112151	2113116	+	ADX86316.1	cds-ADX86316.1	No description	+	CDS	Name match	0	3.6858e-14	2.96861e-12	2.81435	2.56232
ADX86319.1	CP002425.1	2114470	2116842	-	ADX86319.1	cds-ADX86319.1	No description	-	CDS	Name match	0	8.50478e-18	9.13318e-16	-1.59371	-1.55546
ADX86333.1	CP002425.1	2127952	2130009	+	ADX86333.1	cds-ADX86333.1	No description	+	CDS	Name match	0	4.40272e-10	1.93419e-08	-2.72867	-2.40317
ADX86334.1	CP002425.1	2130036	2133882	+	ADX86334.1	cds-ADX86334.1	No description	+	CDS	Name match	0	7.39597e-07	1.78705e-05	-2.81767	-2.29462
ADX86359.1	CP002425.1	2155604	2156824	-	ADX86359.1	cds-ADX86359.1	No description	-	CDS	Name match	0	0.00289835	0.025466	-4.12218	-1.88746
ADX86360.1	CP002425.1	2156925	2159536	+	ADX86360.1	cds-ADX86360.1	No description	+	CDS	Name match	0	3.71228e-07	9.96643e-06	-4.38557	-2.98122
ADX86369.1	CP002425.1	2165014	2165928	+	ADX86369.1	cds-ADX86369.1	No description	+	CDS	Name match	0	0.000219162	0.00309226	-2.69786	-1.9631
ADX86381.1	CP002425.1	2175487	2177222	-	ADX86381.1	cds-ADX86381.1	No description	-	CDS	Name match	0	1.22045e-07	3.52109e-06	-1.44439	-1.3713
ADX86388.1	CP002425.1	2179892	2181892	+	ADX86388.1	cds-ADX86388.1	No description	+	CDS	Name match	0	3.5976e-08	1.15903e-06	-1.08532	-1.05599
ADX86394.1	CP002425.1	2186245	2187588	+	ADX86394.1	cds-ADX86394.1	No description	+	CDS	Name match	0	2.47304e-13	1.77051e-11	-2.86275	-2.58297
ADX86412.1	CP002425.1	2202487	2203239	-	ADX86412.1	cds-ADX86412.1	No description	-	CDS	Name match	0	5.93607e-06	0.000115903	1.70902	1.55116
ADX86421.1	CP002425.1	2211258	2212298	-	ADX86421.1	cds-ADX86421.1	No description	-	CDS	Name match	0	7.21328e-05	0.00114289	-1.65979	-1.47525
ADX86422.1	CP002425.1	2212389	2213738	-	ADX86422.1	cds-ADX86422.1	No description	-	CDS	Name match	0	1.55289e-05	0.000283182	-2.32362	-1.92747
ADX86427.1	CP002425.1	2217058	2218455	+	ADX86427.1	cds-ADX86427.1	No description	+	CDS	Name match	0	1.15298e-06	2.56175e-05	1.68697	1.55352
ADX86428.1	CP002425.1	2218458	2221329	-	ADX86428.1	cds-ADX86428.1	No description	-	CDS	Name match	0	1.93892e-24	3.4072e-22	1.41905	1.39968
ADX86434.1	CP002425.1	2222888	2226369	-	ADX86434.1	cds-ADX86434.1	No description	-	CDS	Name match	0	0.00527804	0.0418133	0.756894	0.718987
ADX86506.1	CP002425.1	2294842	2296674	+	ADX86506.1	cds-ADX86506.1	No description	+	CDS	Name match	0	0.000852583	0.00961093	-1.00083	-0.940227
ADX86507.1	CP002425.1	2296677	2298148	+	ADX86507.1	cds-ADX86507.1	No description	+	CDS	Name match	0	0.000724521	0.00843674	-1.25021	-1.13874
ADX86510.1	CP002425.1	2299146	2303153	-	ADX86510.1	cds-ADX86510.1	No description	-	CDS	Name match	0	2.37906e-09	9.19745e-08	-3.23123	-2.68152
ADX86520.1	CP002425.1	2309522	2311279	-	ADX86520.1	cds-ADX86520.1	No description	-	CDS	Name match	0	0.00147056	0.014961	1.42651	1.24727
ADX86529.1	CP002425.1	2322907	2324166	+	ADX86529.1	cds-ADX86529.1	No description	+	CDS	Name match	0	0.00259296	0.0232046	-2.28578	-1.6231
ADX86534.1	CP002425.1	2329234	2330670	-	ADX86534.1	cds-ADX86534.1	No description	-	CDS	Name match	0	6.68927e-07	1.65774e-05	-1.47571	-1.38806
ADX86541.1	CP002425.1	2335936	2337645	-	ADX86541.1	cds-ADX86541.1	No description	-	CDS	Name match	0	0.00190308	0.0182112	-1.5853	-1.3364
ADX86571.1	CP002425.1	2363742	2365157	-	ADX86571.1	cds-ADX86571.1	No description	-	CDS	Name match	0	6.99348e-05	0.00111722	1.44126	1.31741
ADX86578.1	CP002425.1	2372524	2375522	-	ADX86578.1	cds-ADX86578.1	No description	-	CDS	Name match	0	0.00115285	0.012312	1.70797	1.42564
ADX86582.1	CP002425.1	2376523	2378601	-	ADX86582.1	cds-ADX86582.1	No description	-	CDS	Name match	0	1.12134e-33	2.70944e-31	1.90878	1.8754
ADX86583.1	CP002425.1	2378697	2379868	+	ADX86583.1	cds-ADX86583.1	No description	+	CDS	Name match	0	0.00159816	0.0160898	1.70904	1.41313
ADX86590.1	CP002425.1	2383723	2384124	-	ADX86590.1	cds-ADX86590.1	No description	-	CDS	Name match	0	0.00024932	0.0034424	1.82062	1.54649
ADX86591.1	CP002425.1	2384126	2385542	-	ADX86591.1	cds-ADX86591.1	No description	-	CDS	Name match	0	1.33203e-20	1.71655e-18	1.80638	1.75879
ADX86593.1	CP002425.1	2385983	2389684	+	ADX86593.1	cds-ADX86593.1	No description	+	CDS	Name match	0	0	0	2.14246	2.11283
ADX86596.1	CP002425.1	2389697	2389819	+	ADX86596.1	cds-ADX86596.1	No description	+	CDS	Name match	0	0.00103131	0.0112628	2.23846	1.67994
ADX86597.1	CP002425.1	2389821	2390015	+	ADX86597.1	cds-ADX86597.1	No description	+	CDS	Name match	0	0.00373434	0.0317995	2.02176	1.50033
ADX86609.1	CP002425.1	2399210	2399990	-	ADX86609.1	cds-ADX86609.1	No description	-	CDS	Name match	0	0.00295915	0.0258825	0.778587	0.74218
ADX86618.1	CP002425.1	2406571	2407695	-	ADX86618.1	cds-ADX86618.1	No description	-	CDS	Name match	0	0.000488077	0.00601988	0.619515	0.60584
ADX86619.1	CP002425.1	2407698	2408078	-	ADX86619.1	cds-ADX86619.1	No description	-	CDS	Name match	0	0.00178334	0.0174101	0.688397	0.66529
ADX86620.1	CP002425.1	2408080	2409237	-	ADX86620.1	cds-ADX86620.1	No description	-	CDS	Name match	0	1.12551e-07	3.29639e-06	0.673574	0.665893
ADX86621.1	CP002425.1	2409250	2409495	-	ADX86621.1	cds-ADX86621.1	No description	-	CDS	Name match	0	0.00477484	0.0389441	0.666533	0.640948
ADX86623.1	CP002425.1	2410071	2411761	-	ADX86623.1	cds-ADX86623.1	No description	-	CDS	Name match	0	0.00120248	0.0126455	-1.48174	-1.28881
ADX86631.1	CP002425.1	2417146	2419332	+	ADX86631.1	cds-ADX86631.1	No description	+	CDS	Name match	0	0.000945621	0.0104451	-0.494244	-0.48646
ADX86639.1	CP002425.1	2425285	2425785	+	ADX86639.1	cds-ADX86639.1	No description	+	CDS	Name match	0	0.00193681	0.0184155	2.47819	1.70669
ADX86646.1	CP002425.1	2432456	2432830	-	ADX86646.1	cds-ADX86646.1	No description	-	CDS	Name match	0	0.00317005	0.0274712	1.19823	1.07175
ADX86649.1	CP002425.1	2434741	2437701	+	ADX86649.1	cds-ADX86649.1	No description	+	CDS	Name match	0	2.82774e-14	2.37653e-12	1.88294	1.80385
ADX86668.1	CP002425.1	2452885	2454051	+	ADX86668.1	cds-ADX86668.1	No description	+	CDS	Name match	0	0.000339242	0.00449147	1.0726	1.00788
ADX86679.1	CP002425.1	2461961	2462791	+	ADX86679.1	cds-ADX86679.1	No description	+	CDS	Name match	0	0.00428813	0.0355749	1.38956	1.18806
ADX86681.1	CP002425.1	2463827	2464894	-	ADX86681.1	cds-ADX86681.1	No description	-	CDS	Name match	0	0.00188683	0.0181884	1.56392	1.32415
ADX86708.1	CP002425.1	2492724	2495075	+	ADX86708.1	cds-ADX86708.1	No description	+	CDS	Name match	0	0.0053903	0.0423555	-1.43566	-1.20598
ADX86731.1	CP002425.1	2512654	2512923	+	ADX86731.1	cds-ADX86731.1	No description	+	CDS	Name match	0	0.00106403	0.0115401	3.07743	1.90233
ADX86732.1	CP002425.1	2512935	2513834	+	ADX86732.1	cds-ADX86732.1	No description	+	CDS	Name match	0	7.49332e-05	0.00117761	2.74461	2.04745

## Sheet: UBP30 vs Vec55
Probe	Chromosome	Start	End	Probe Strand	Feature	ID	Description	Feature Strand	Type	Feature Orientation	Distance	P-value (UBP30vsVec55)	FDR (UBP30vsVec55)	Log2 Fold Change (UBP30vsVec55)	Shrunk Log2 Fold Change (UBP30vsVec55)
ADX84097.1	CP002425.1	686	2174	+	ADX84097.1	cds-ADX84097.1	No description	+	CDS	Name match	0	0.000213697	0.00159309	-2.67364	-2.47088
ADX84101.1	CP002425.1	3492	4711	-	ADX84101.1	cds-ADX84101.1	No description	-	CDS	Name match	0	0.00880462	0.039147	-1.64701	-1.54963
ADX84108.1	CP002425.1	8924	9727	+	ADX84108.1	cds-ADX84108.1	No description	+	CDS	Name match	0	0.00753362	0.0345015	1.10515	1.07585
ADX84109.1	CP002425.1	9758	14560	-	ADX84109.1	cds-ADX84109.1	No description	-	CDS	Name match	0	0.00149536	0.00864519	-1.19068	-1.16459
ADX84112.1	CP002425.1	14565	16178	-	ADX84112.1	cds-ADX84112.1	No description	-	CDS	Name match	0	3.46608e-06	3.71063e-05	-3.40795	-3.1447
ADX84138.1	CP002425.1	37492	38067	-	ADX84138.1	cds-ADX84138.1	No description	-	CDS	Name match	0	0.00898108	0.0396648	1.8121	1.68306
ADX84150.1	CP002425.1	46159	47922	-	ADX84150.1	cds-ADX84150.1	No description	-	CDS	Name match	0	0.0103871	0.0444874	0.534886	0.531196
ADX84152.1	CP002425.1	49027	49437	-	ADX84152.1	cds-ADX84152.1	No description	-	CDS	Name match	0	0.00871111	0.0389486	2.48514	2.17509
ADX84160.1	CP002425.1	58108	58656	-	ADX84160.1	cds-ADX84160.1	No description	-	CDS	Name match	0	1.278e-07	1.71234e-06	0.800998	0.798072
ADX84166.1	CP002425.1	63947	65191	-	ADX84166.1	cds-ADX84166.1	No description	-	CDS	Name match	0	0.000936544	0.00576031	5.54842	4.04661
ADX84181.1	CP002425.1	74351	75838	+	ADX84181.1	cds-ADX84181.1	No description	+	CDS	Name match	0	1.04391e-15	3.28585e-14	-4.30732	-4.12289
ADX84184.1	CP002425.1	76109	77392	-	ADX84184.1	cds-ADX84184.1	No description	-	CDS	Name match	0	0.000458385	0.00306053	-2.26129	-2.12136
ADX84185.1	CP002425.1	77846	79258	-	ADX84185.1	cds-ADX84185.1	No description	-	CDS	Name match	0	0.0108667	0.0459458	-1.83771	-1.69755
ADX84191.1	CP002425.1	85013	86336	+	ADX84191.1	cds-ADX84191.1	No description	+	CDS	Name match	0	0.00695764	0.0325136	1.95061	1.80093
ADX84207.1	CP002425.1	98785	99783	-	ADX84207.1	cds-ADX84207.1	No description	-	CDS	Name match	0	0.00108069	0.00659102	-1.68174	-1.6138
ADX84220.1	CP002425.1	111420	113798	+	ADX84220.1	cds-ADX84220.1	No description	+	CDS	Name match	0	0.00360703	0.0184349	5.11266	3.59788
ADX84233.1	CP002425.1	122814	123887	+	ADX84233.1	cds-ADX84233.1	No description	+	CDS	Name match	0	0.00495638	0.0239136	-1.26071	-1.22154
ADX84246.1	CP002425.1	132151	133512	+	ADX84246.1	cds-ADX84246.1	No description	+	CDS	Name match	0	1.04488e-07	1.42897e-06	-2.00674	-1.96227
ADX84247.1	CP002425.1	133483	135099	-	ADX84247.1	cds-ADX84247.1	No description	-	CDS	Name match	0	0.00486726	0.0236767	-2.4003	-2.15398
ADX84250.1	CP002425.1	136249	137949	+	ADX84250.1	cds-ADX84250.1	No description	+	CDS	Name match	0	7.29517e-10	1.36475e-08	-1.91296	-1.88402
ADX84251.1	CP002425.1	137951	138901	+	ADX84251.1	cds-ADX84251.1	No description	+	CDS	Name match	0	7.04205e-07	8.56711e-06	-2.07939	-2.02285
ADX84252.1	CP002425.1	138907	139779	+	ADX84252.1	cds-ADX84252.1	No description	+	CDS	Name match	0	7.12115e-05	0.000581121	-1.50844	-1.47456
ADX84254.1	CP002425.1	140230	142733	-	ADX84254.1	cds-ADX84254.1	No description	-	CDS	Name match	0	1.206e-10	2.54414e-09	-1.73435	-1.71453
ADX84256.1	CP002425.1	143170	143894	+	ADX84256.1	cds-ADX84256.1	No description	+	CDS	Name match	0	5.64079e-05	0.00046802	0.64688	0.644229
ADX84259.1	CP002425.1	145899	147948	+	ADX84259.1	cds-ADX84259.1	No description	+	CDS	Name match	0	0.00337128	0.0173643	-1.47962	-1.42198
ADX84261.1	CP002425.1	147945	148777	-	ADX84261.1	cds-ADX84261.1	No description	-	CDS	Name match	0	1.52097e-05	0.000147126	-2.70456	-2.54743
ADX84265.1	CP002425.1	150454	151784	-	ADX84265.1	cds-ADX84265.1	No description	-	CDS	Name match	0	2.13508e-05	0.000198773	1.26592	1.24826
ADX84275.1	CP002425.1	157866	159716	+	ADX84275.1	cds-ADX84275.1	No description	+	CDS	Name match	0	0.00028774	0.00207757	-1.65389	-1.6009
ADX84276.1	CP002425.1	159740	161473	+	ADX84276.1	cds-ADX84276.1	No description	+	CDS	Name match	0	1.91154e-05	0.000182234	-1.59019	-1.55591
ADX84283.1	CP002425.1	166340	168592	-	ADX84283.1	cds-ADX84283.1	No description	-	CDS	Name match	0	0.00146419	0.00851462	-2.49717	-2.27642
ADX84290.1	CP002425.1	173525	173758	+	ADX84290.1	cds-ADX84290.1	No description	+	CDS	Name match	0	2.29678e-07	2.95747e-06	2.67054	2.56204
ADX84291.1	CP002425.1	174155	174472	-	ADX84291.1	cds-ADX84291.1	No description	-	CDS	Name match	0	4.4632e-17	1.55272e-15	3.20648	3.13367
ADX84303.1	CP002425.1	181157	182919	+	ADX84303.1	cds-ADX84303.1	No description	+	CDS	Name match	0	0.000119373	0.000943094	-1.62725	-1.58219
ADX84317.1	CP002425.1	194469	194975	-	ADX84317.1	cds-ADX84317.1	No description	-	CDS	Name match	0	0.00137376	0.00803587	-1.03767	-1.02057
ADX84318.1	CP002425.1	194981	195817	-	ADX84318.1	cds-ADX84318.1	No description	-	CDS	Name match	0	3.04891e-05	0.000272342	-1.21599	-1.19973
ADX84333.1	CP002425.1	206848	208206	+	ADX84333.1	cds-ADX84333.1	No description	+	CDS	Name match	0	0.000551036	0.00361823	-2.37302	-2.20829
ADX84355.1	CP002425.1	228462	229709	-	ADX84355.1	cds-ADX84355.1	No description	-	CDS	Name match	0	0.00299358	0.0156217	-1.47481	-1.41901
ADX84362.1	CP002425.1	235014	236531	+	ADX84362.1	cds-ADX84362.1	No description	+	CDS	Name match	0	1.07726e-05	0.000107347	-1.4195	-1.39638
ADX84371.1	CP002425.1	242360	243142	-	ADX84371.1	cds-ADX84371.1	No description	-	CDS	Name match	0	8.9059e-09	1.41283e-07	-2.43993	-2.37206
ADX84372.1	CP002425.1	243208	244221	-	ADX84372.1	cds-ADX84372.1	No description	-	CDS	Name match	0	8.82334e-11	1.92271e-09	-3.70331	-3.5238
ADX84379.1	CP002425.1	252025	252816	+	ADX84379.1	cds-ADX84379.1	No description	+	CDS	Name match	0	4.18008e-07	5.1485e-06	4.04199	3.67719
ADX84392.1	CP002425.1	263694	265085	-	ADX84392.1	cds-ADX84392.1	No description	-	CDS	Name match	0	0.0001993	0.00149702	1.66853	1.61676
ADX84394.1	CP002425.1	265878	267365	-	ADX84394.1	cds-ADX84394.1	No description	-	CDS	Name match	0	0.00087186	0.00543679	-1.73391	-1.66224
ADX84399.1	CP002425.1	270303	271973	+	ADX84399.1	cds-ADX84399.1	No description	+	CDS	Name match	0	0.00420306	0.0208367	1.65243	1.56943
ADX84401.1	CP002425.1	273135	275126	-	ADX84401.1	cds-ADX84401.1	No description	-	CDS	Name match	0	2.08654e-07	2.70432e-06	-1.82831	-1.79289
ADX84406.1	CP002425.1	278435	278602	+	ADX84406.1	cds-ADX84406.1	No description	+	CDS	Name match	0	3.25985e-08	4.82409e-07	8.55052	6.27881
ADX84407.1	CP002425.1	278690	279604	-	ADX84407.1	cds-ADX84407.1	No description	-	CDS	Name match	0	0.0071051	0.0329192	2.06157	1.8856
ADX84415.1	CP002425.1	287220	289487	-	ADX84415.1	cds-ADX84415.1	No description	-	CDS	Name match	0	1.64863e-06	1.91184e-05	1.82704	1.78569
ADX84431.1	CP002425.1	300982	301446	+	ADX84431.1	cds-ADX84431.1	No description	+	CDS	Name match	0	5.73364e-08	8.17972e-07	5.46229	4.77149
ADX84432.1	CP002425.1	301497	302513	-	ADX84432.1	cds-ADX84432.1	No description	-	CDS	Name match	0	7.79762e-05	0.000633716	3.34922	3.00974
ADX84433.1	CP002425.1	302532	304867	-	ADX84433.1	cds-ADX84433.1	No description	-	CDS	Name match	0	1.46527e-08	2.2351e-07	3.54568	3.33978
ADX84437.1	CP002425.1	309981	310685	+	ADX84437.1	cds-ADX84437.1	No description	+	CDS	Name match	0	0.00488339	0.0236767	4.09498	3.11035
ADX84438.1	CP002425.1	310928	312442	+	ADX84438.1	cds-ADX84438.1	No description	+	CDS	Name match	0	0	0	4.5554	4.48978
ADX84439.1	CP002425.1	312464	313111	-	ADX84439.1	cds-ADX84439.1	No description	-	CDS	Name match	0	0	0	6.58248	6.54278
ADX84444.1	CP002425.1	315064	316644	+	ADX84444.1	cds-ADX84444.1	No description	+	CDS	Name match	0	0.00894621	0.039599	1.92612	1.77325
ADX84462.1	CP002425.1	331875	332336	-	ADX84462.1	cds-ADX84462.1	No description	-	CDS	Name match	0	0.000294464	0.00210044	3.32707	2.93956
ADX84464.1	CP002425.1	335802	336429	-	ADX84464.1	cds-ADX84464.1	No description	-	CDS	Name match	0	1.77997e-12	4.46796e-11	2.86272	2.78973
ADX84469.1	CP002425.1	339754	340839	+	ADX84469.1	cds-ADX84469.1	No description	+	CDS	Name match	0	3.40934e-05	0.000300477	3.74072	3.31802
ADX84470.1	CP002425.1	341966	342781	+	ADX84470.1	cds-ADX84470.1	No description	+	CDS	Name match	0	0.00200511	0.0108935	2.85764	2.51602
ADX84474.1	CP002425.1	345869	346030	+	ADX84474.1	cds-ADX84474.1	No description	+	CDS	Name match	0	0.00612076	0.0287618	2.70445	2.3458
ADX84475.1	CP002425.1	346109	346915	+	ADX84475.1	cds-ADX84475.1	No description	+	CDS	Name match	0	7.1038e-05	0.000581121	2.31084	2.19281
ADX84490.1	CP002425.1	362417	363814	-	ADX84490.1	cds-ADX84490.1	No description	-	CDS	Name match	0	0.00887579	0.0393752	-2.08157	-1.89228
ADX84493.1	CP002425.1	366556	366918	-	ADX84493.1	cds-ADX84493.1	No description	-	CDS	Name match	0	0.000160379	0.00123222	2.68387	2.48402
ADX84494.1	CP002425.1	366941	367162	-	ADX84494.1	cds-ADX84494.1	No description	-	CDS	Name match	0	0.00257857	0.0137825	2.83539	2.48796
ADX84503.1	CP002425.1	377333	379217	-	ADX84503.1	cds-ADX84503.1	No description	-	CDS	Name match	0	0.00264455	0.0140217	-1.74189	-1.65369
ADX84506.1	CP002425.1	380574	381620	-	ADX84506.1	cds-ADX84506.1	No description	-	CDS	Name match	0	0.000628486	0.00406063	-1.71705	-1.65083
ADX84518.1	CP002425.1	393313	394763	+	ADX84518.1	cds-ADX84518.1	No description	+	CDS	Name match	0	9.87883e-08	1.3604e-06	2.95519	2.81802
ADX84529.1	CP002425.1	402910	403233	-	ADX84529.1	cds-ADX84529.1	No description	-	CDS	Name match	0	0.0120422	0.049853	5.4427	3.11093
ADX84541.1	CP002425.1	417489	418655	-	ADX84541.1	cds-ADX84541.1	No description	-	CDS	Name match	0	0.0015739	0.00899436	4.39929	3.42273
ADX84542.1	CP002425.1	418965	419546	+	ADX84542.1	cds-ADX84542.1	No description	+	CDS	Name match	0	0	0	10.936	10.7632
ADX84543.1	CP002425.1	419577	419915	+	ADX84543.1	cds-ADX84543.1	No description	+	CDS	Name match	0	3.35905e-13	9.12465e-12	10.7099	8.25041
ADX84544.1	CP002425.1	419942	420478	-	ADX84544.1	cds-ADX84544.1	No description	-	CDS	Name match	0	0.00997124	0.0428915	1.64249	1.54267
ADX84556.1	CP002425.1	429267	430004	+	ADX84556.1	cds-ADX84556.1	No description	+	CDS	Name match	0	0.00814338	0.0368683	2.13673	1.93655
ADX84560.1	CP002425.1	434211	434858	-	ADX84560.1	cds-ADX84560.1	No description	-	CDS	Name match	0	3.24653e-05	0.000288694	3.45348	3.11614
ADX84567.1	CP002425.1	441262	442035	-	ADX84567.1	cds-ADX84567.1	No description	-	CDS	Name match	0	0.00990811	0.0427126	-1.56809	-1.48106
ADX84570.1	CP002425.1	444717	446813	+	ADX84570.1	cds-ADX84570.1	No description	+	CDS	Name match	0	0.000670219	0.00428724	-1.89913	-1.80946
ADX84577.1	CP002425.1	455106	458132	-	ADX84577.1	cds-ADX84577.1	No description	-	CDS	Name match	0	0.00954359	0.0415021	-1.5362	-1.45488
ADX84585.1	CP002425.1	462669	463592	-	ADX84585.1	cds-ADX84585.1	No description	-	CDS	Name match	0	0.00477189	0.0233646	5.76463	3.45405
ADX84591.1	CP002425.1	467666	467839	-	ADX84591.1	cds-ADX84591.1	No description	-	CDS	Name match	0	1.92067e-05	0.000182234	4.0874	3.5871
ADX84611.1	CP002425.1	488463	489497	-	ADX84611.1	cds-ADX84611.1	No description	-	CDS	Name match	0	1.30437e-08	2.02076e-07	4.17522	3.8527
ADX84612.1	CP002425.1	489503	489856	-	ADX84612.1	cds-ADX84612.1	No description	-	CDS	Name match	0	1.83859e-10	3.79784e-09	6.08193	5.39764
ADX84614.1	CP002425.1	491797	492648	+	ADX84614.1	cds-ADX84614.1	No description	+	CDS	Name match	0	1.85933e-05	0.000178118	-1.61217	-1.57657
ADX84616.1	CP002425.1	492984	494483	-	ADX84616.1	cds-ADX84616.1	No description	-	CDS	Name match	0	0.00263004	0.0139894	-1.1273	-1.10262
ADX84620.1	CP002425.1	500848	502826	+	ADX84620.1	cds-ADX84620.1	No description	+	CDS	Name match	0	0.00161559	0.00920609	1.9903	1.87151
ADX84622.1	CP002425.1	502833	504739	+	ADX84622.1	cds-ADX84622.1	No description	+	CDS	Name match	0	0.0109744	0.0463028	1.9772	1.80373
ADX84636.1	CP002425.1	521353	523092	-	ADX84636.1	cds-ADX84636.1	No description	-	CDS	Name match	0	2.73563e-14	8.21931e-13	-2.97587	-2.90538
ADX84637.1	CP002425.1	523095	525146	-	ADX84637.1	cds-ADX84637.1	No description	-	CDS	Name match	0	1.00741e-17	3.63218e-16	-3.22437	-3.15362
ADX84639.1	CP002425.1	525991	527735	+	ADX84639.1	cds-ADX84639.1	No description	+	CDS	Name match	0	1.78247e-24	9.81847e-23	-3.46709	-3.4048
ADX84641.1	CP002425.1	527740	530353	+	ADX84641.1	cds-ADX84641.1	No description	+	CDS	Name match	0	4.3286e-25	2.45246e-23	-3.94338	-3.85495
ADX84647.1	CP002425.1	535366	536445	+	ADX84647.1	cds-ADX84647.1	No description	+	CDS	Name match	0	2.91597e-08	4.34764e-07	-3.85775	-3.59012
ADX84648.1	CP002425.1	537328	537606	-	ADX84648.1	cds-ADX84648.1	No description	-	CDS	Name match	0	9.46959e-07	1.13807e-05	7.86783	5.62149
ADX84676.1	CP002425.1	568473	571757	-	ADX84676.1	cds-ADX84676.1	No description	-	CDS	Name match	0	0.00848916	0.038086	-1.31691	-1.26643
ADX84677.1	CP002425.1	571762	574563	-	ADX84677.1	cds-ADX84677.1	No description	-	CDS	Name match	0	0.000135068	0.00105035	-2.00348	-1.91946
ADX84680.1	CP002425.1	576001	580903	-	ADX84680.1	cds-ADX84680.1	No description	-	CDS	Name match	0	0.000345367	0.00242001	-1.93955	-1.85308
ADX84683.1	CP002425.1	580905	582320	-	ADX84683.1	cds-ADX84683.1	No description	-	CDS	Name match	0	0.000340478	0.00239493	-4.36212	-3.60666
ADX84684.1	CP002425.1	582337	583654	-	ADX84684.1	cds-ADX84684.1	No description	-	CDS	Name match	0	6.31252e-06	6.41934e-05	-2.71924	-2.57202
ADX84704.1	CP002425.1	601240	601839	-	ADX84704.1	cds-ADX84704.1	No description	-	CDS	Name match	0	8.48823e-11	1.87024e-09	-5.27241	-4.81289
ADX84710.1	CP002425.1	604361	604636	+	ADX84710.1	cds-ADX84710.1	No description	+	CDS	Name match	0	6.22661e-19	2.46947e-17	4.09933	3.96608
ADX84712.1	CP002425.1	605312	605659	-	ADX84712.1	cds-ADX84712.1	No description	-	CDS	Name match	0	1.16272e-06	1.38064e-05	-3.36463	-3.13097
ADX84713.1	CP002425.1	605728	605958	-	ADX84713.1	cds-ADX84713.1	No description	-	CDS	Name match	0	4.39945e-05	0.000372825	-3.12485	-2.8636
ADX84714.1	CP002425.1	606049	606327	+	ADX84714.1	cds-ADX84714.1	No description	+	CDS	Name match	0	0.000522601	0.00345439	-3.36208	-2.93997
ADX84717.1	CP002425.1	608153	608584	-	ADX84717.1	cds-ADX84717.1	No description	-	CDS	Name match	0	3.48851e-23	1.64708e-21	2.3168	2.29682
ADX84724.1	CP002425.1	614922	615443	-	ADX84724.1	cds-ADX84724.1	No description	-	CDS	Name match	0	0.000136702	0.0010589	4.00629	3.4248
ADX84725.1	CP002425.1	615450	615971	-	ADX84725.1	cds-ADX84725.1	No description	-	CDS	Name match	0	0.000121132	0.00095319	6.10649	4.63435
ADX84736.1	CP002425.1	626028	626558	+	ADX84736.1	cds-ADX84736.1	No description	+	CDS	Name match	0	0.000628649	0.00406063	-2.63737	-2.41164
ADX84737.1	CP002425.1	626611	626925	-	ADX84737.1	cds-ADX84737.1	No description	-	CDS	Name match	0	1.59127e-11	3.71233e-10	-3.71213	-3.54378
ADX84738.1	CP002425.1	627074	627526	+	ADX84738.1	cds-ADX84738.1	No description	+	CDS	Name match	0	2.50798e-14	7.65126e-13	-6.72114	-6.08694
ADX84739.1	CP002425.1	627554	627994	+	ADX84739.1	cds-ADX84739.1	No description	+	CDS	Name match	0	7.95749e-07	9.62177e-06	-5.5498	-4.75129
ADX84740.1	CP002425.1	628042	629810	+	ADX84740.1	cds-ADX84740.1	No description	+	CDS	Name match	0	0.000529545	0.00348867	-2.21077	-2.0767
ADX84751.1	CP002425.1	637838	638032	-	ADX84751.1	cds-ADX84751.1	No description	-	CDS	Name match	0	1.69863e-07	2.21605e-06	1.53733	1.51642
ADX84766.1	CP002425.1	651891	653174	+	ADX84766.1	cds-ADX84766.1	No description	+	CDS	Name match	0	1.67267e-10	3.49147e-09	-3.17265	-3.05379
ADX84767.1	CP002425.1	653184	654410	+	ADX84767.1	cds-ADX84767.1	No description	+	CDS	Name match	0	2.09404e-10	4.28091e-09	-3.45061	-3.29787
ADX84771.1	CP002425.1	659997	661256	+	ADX84771.1	cds-ADX84771.1	No description	+	CDS	Name match	0	3.82502e-10	7.58502e-09	-1.38504	-1.37432
ADX84774.1	CP002425.1	665842	667429	-	ADX84774.1	cds-ADX84774.1	No description	-	CDS	Name match	0	8.06387e-17	2.75701e-15	3.8835	3.75456
ADX84780.1	CP002425.1	671350	672002	-	ADX84780.1	cds-ADX84780.1	No description	-	CDS	Name match	0	1.30292e-11	3.11288e-10	3.13754	3.0341
ADX84792.1	CP002425.1	679837	680469	+	ADX84792.1	cds-ADX84792.1	No description	+	CDS	Name match	0	0.010809	0.0457997	1.94492	1.78009
ADX84795.1	CP002425.1	683609	685929	+	ADX84795.1	cds-ADX84795.1	No description	+	CDS	Name match	0	4.9607e-16	1.61263e-14	-2.15696	-2.13294
ADX84797.1	CP002425.1	685941	686438	+	ADX84797.1	cds-ADX84797.1	No description	+	CDS	Name match	0	2.66336e-05	0.000241162	-2.31312	-2.20699
ADX84798.1	CP002425.1	686439	686873	+	ADX84798.1	cds-ADX84798.1	No description	+	CDS	Name match	0	0.00356161	0.0182498	-1.87791	-1.76184
ADX84817.1	CP002425.1	702344	703931	-	ADX84817.1	cds-ADX84817.1	No description	-	CDS	Name match	0	2.71131e-05	0.000244388	3.46168	3.12617
ADX84820.1	CP002425.1	706078	707712	+	ADX84820.1	cds-ADX84820.1	No description	+	CDS	Name match	0	8.04049e-09	1.28683e-07	3.73745	3.50576
ADX84822.1	CP002425.1	709721	712201	+	ADX84822.1	cds-ADX84822.1	No description	+	CDS	Name match	0	0.00022474	0.00166913	-1.05072	-1.0373
ADX84823.1	CP002425.1	712658	713971	+	ADX84823.1	cds-ADX84823.1	No description	+	CDS	Name match	0	0.00187602	0.0102776	-1.04335	-1.02496
ADX84824.1	CP002425.1	714782	715437	+	ADX84824.1	cds-ADX84824.1	No description	+	CDS	Name match	0	2.34689e-06	2.63391e-05	2.89123	2.72913
ADX84826.1	CP002425.1	715581	716318	+	ADX84826.1	cds-ADX84826.1	No description	+	CDS	Name match	0	0.0120069	0.049853	2.73645	2.303
ADX84831.1	CP002425.1	720085	721200	+	ADX84831.1	cds-ADX84831.1	No description	+	CDS	Name match	0	4.99691e-05	0.000416339	2.08394	1.99995
ADX84839.1	CP002425.1	724549	724758	-	ADX84839.1	cds-ADX84839.1	No description	-	CDS	Name match	0	0.000180059	0.00137329	6.68908	4.42964
ADX84854.1	CP002425.1	750898	751089	-	ADX84854.1	cds-ADX84854.1	No description	-	CDS	Name match	0	0.00408979	0.0204284	3.69625	2.94917
ADX84855.1	CP002425.1	751376	752963	-	ADX84855.1	cds-ADX84855.1	No description	-	CDS	Name match	0	1.02975e-11	2.49023e-10	5.06904	4.6743
ADX84862.1	CP002425.1	757337	758600	-	ADX84862.1	cds-ADX84862.1	No description	-	CDS	Name match	0	2.5556e-06	2.81541e-05	-2.66272	-2.5343
ADX84870.1	CP002425.1	762659	763840	-	ADX84870.1	cds-ADX84870.1	No description	-	CDS	Name match	0	0.000852209	0.00533584	-1.75196	-1.6783
ADX84871.1	CP002425.1	764046	764252	+	ADX84871.1	cds-ADX84871.1	No description	+	CDS	Name match	0	1.71819e-06	1.98091e-05	4.31435	3.83683
ADX84882.1	CP002425.1	776654	777409	+	ADX84882.1	cds-ADX84882.1	No description	+	CDS	Name match	0	0.00311765	0.016184	5.90124	3.59898
ADX84885.1	CP002425.1	779913	780502	+	ADX84885.1	cds-ADX84885.1	No description	+	CDS	Name match	0	2.99123e-07	3.75418e-06	2.79523	2.66886
ADX84902.1	CP002425.1	793323	793973	+	ADX84902.1	cds-ADX84902.1	No description	+	CDS	Name match	0	0.000419009	0.00282617	4.1525	3.42653
ADX84932.1	CP002425.1	819682	820632	-	ADX84932.1	cds-ADX84932.1	No description	-	CDS	Name match	0	0.00418093	0.0207789	3.15955	2.6536
ADX84951.1	CP002425.1	840379	842270	-	ADX84951.1	cds-ADX84951.1	No description	-	CDS	Name match	0	2.0241e-05	0.000191132	-1.68999	-1.64871
ADX84958.1	CP002425.1	849044	850631	-	ADX84958.1	cds-ADX84958.1	No description	-	CDS	Name match	0	5.56724e-06	5.74991e-05	3.30664	3.05096
ADX84962.1	CP002425.1	852841	858856	+	ADX84962.1	cds-ADX84962.1	No description	+	CDS	Name match	0	0.000292995	0.00210044	-1.3713	-1.34067
ADX84968.1	CP002425.1	860733	861920	-	ADX84968.1	cds-ADX84968.1	No description	-	CDS	Name match	0	0.00274572	0.0144748	2.72843	2.41258
ADX84975.1	CP002425.1	869728	870216	+	ADX84975.1	cds-ADX84975.1	No description	+	CDS	Name match	0	5.46186e-24	2.92726e-22	5.29144	5.07578
ADX84976.1	CP002425.1	870278	872439	+	ADX84976.1	cds-ADX84976.1	No description	+	CDS	Name match	0	4.4164e-21	1.99039e-19	3.80995	3.71354
ADX84980.1	CP002425.1	874877	875119	+	ADX84980.1	cds-ADX84980.1	No description	+	CDS	Name match	0	0.000247166	0.00182204	4.81686	3.85814
ADX84983.1	CP002425.1	878895	879631	+	ADX84983.1	cds-ADX84983.1	No description	+	CDS	Name match	0	0.00164437	0.00926916	2.79618	2.48541
ADX84990.1	CP002425.1	885850	888339	-	ADX84990.1	cds-ADX84990.1	No description	-	CDS	Name match	0	0.00263139	0.0139894	-1.45324	-1.40118
ADX84999.1	CP002425.1	896254	898104	-	ADX84999.1	cds-ADX84999.1	No description	-	CDS	Name match	0	1.31109e-19	5.65193e-18	-2.53838	-2.50704
ADX85019.1	CP002425.1	916812	919410	-	ADX85019.1	cds-ADX85019.1	No description	-	CDS	Name match	0	0.00174712	0.00970458	1.07494	1.05509
ADX85023.1	CP002425.1	921132	921929	-	ADX85023.1	cds-ADX85023.1	No description	-	CDS	Name match	0	0.0013328	0.00788937	2.771	2.47971
ADX85032.1	CP002425.1	930504	934313	+	ADX85032.1	cds-ADX85032.1	No description	+	CDS	Name match	0	0	0	-3.83569	-3.80962
ADX85041.1	CP002425.1	941512	942825	-	ADX85041.1	cds-ADX85041.1	No description	-	CDS	Name match	0	0.00521713	0.0249893	0.692457	0.685747
ADX85042.1	CP002425.1	943033	943875	-	ADX85042.1	cds-ADX85042.1	No description	-	CDS	Name match	0	9.56027e-17	3.21322e-15	2.4037	2.37216
ADX85043.1	CP002425.1	943944	944186	-	ADX85043.1	cds-ADX85043.1	No description	-	CDS	Name match	0	0	0	4.09933	4.05817
ADX85044.1	CP002425.1	944198	944629	-	ADX85044.1	cds-ADX85044.1	No description	-	CDS	Name match	0	0	0	3.93408	3.91557
ADX85045.1	CP002425.1	944787	945188	+	ADX85045.1	cds-ADX85045.1	No description	+	CDS	Name match	0	1.92019e-06	2.18835e-05	1.90595	1.85856
ADX85046.1	CP002425.1	945199	947424	+	ADX85046.1	cds-ADX85046.1	No description	+	CDS	Name match	0	1.33485e-05	0.000130395	1.95869	1.89766
ADX85049.1	CP002425.1	947769	949028	+	ADX85049.1	cds-ADX85049.1	No description	+	CDS	Name match	0	0.000294347	0.00210044	-0.934666	-0.92484
ADX85057.1	CP002425.1	954409	954744	+	ADX85057.1	cds-ADX85057.1	No description	+	CDS	Name match	0	7.4248e-10	1.37602e-08	2.3596	2.30569
ADX85058.1	CP002425.1	954727	954993	-	ADX85058.1	cds-ADX85058.1	No description	-	CDS	Name match	0	3.90949e-05	0.000337066	2.46599	2.33236
ADX85059.1	CP002425.1	955041	955208	+	ADX85059.1	cds-ADX85059.1	No description	+	CDS	Name match	0	0.000384339	0.00262868	4.20054	3.47068
ADX85060.1	CP002425.1	955221	955598	-	ADX85060.1	cds-ADX85060.1	No description	-	CDS	Name match	0	0	0	3.93704	3.89655
ADX85067.1	CP002425.1	959010	959393	+	ADX85067.1	cds-ADX85067.1	No description	+	CDS	Name match	0	1.6924e-17	5.9929e-16	-2.37403	-2.34497
ADX85068.1	CP002425.1	959591	959896	-	ADX85068.1	cds-ADX85068.1	No description	-	CDS	Name match	0	0.00756885	0.034583	-1.4908	-1.42028
ADX85072.1	CP002425.1	961568	965393	+	ADX85072.1	cds-ADX85072.1	No description	+	CDS	Name match	0	2.64166e-05	0.000240294	-1.19984	-1.18444
ADX85078.1	CP002425.1	968732	970722	+	ADX85078.1	cds-ADX85078.1	No description	+	CDS	Name match	0	0.000446817	0.00300352	-2.06293	-1.95579
ADX85087.1	CP002425.1	977616	978953	+	ADX85087.1	cds-ADX85087.1	No description	+	CDS	Name match	0	0.00202059	0.0109476	-1.95852	-1.84096
ADX85091.1	CP002425.1	980936	982855	+	ADX85091.1	cds-ADX85091.1	No description	+	CDS	Name match	0	2.34821e-10	4.75153e-09	-1.87412	-1.84837
ADX85098.1	CP002425.1	986599	987669	-	ADX85098.1	cds-ADX85098.1	No description	-	CDS	Name match	0	5.02591e-08	7.27473e-07	3.80856	3.53776
ADX85101.1	CP002425.1	989411	990052	+	ADX85101.1	cds-ADX85101.1	No description	+	CDS	Name match	0	4.81488e-06	4.99891e-05	3.2595	3.01819
ADX85108.1	CP002425.1	996269	998563	+	ADX85108.1	cds-ADX85108.1	No description	+	CDS	Name match	0	5.92819e-19	2.3991e-17	-2.42359	-2.39527
ADX85111.1	CP002425.1	999523	1002144	-	ADX85111.1	cds-ADX85111.1	No description	-	CDS	Name match	0	0.00578748	0.0273904	-1.39209	-1.33786
ADX85125.1	CP002425.1	1009051	1009236	-	ADX85125.1	cds-ADX85125.1	No description	-	CDS	Name match	0	0.000117744	0.000933948	-6.36427	-4.43111
ADX85127.1	CP002425.1	1010109	1010657	+	ADX85127.1	cds-ADX85127.1	No description	+	CDS	Name match	0	0.00840261	0.0377832	4.78121	3.22677
ADX85131.1	CP002425.1	1014523	1016700	-	ADX85131.1	cds-ADX85131.1	No description	-	CDS	Name match	0	0.00904682	0.0398663	-1.69277	-1.58678
ADX85132.1	CP002425.1	1016724	1018656	-	ADX85132.1	cds-ADX85132.1	No description	-	CDS	Name match	0	0.00708558	0.0329056	1.37933	1.32397
ADX85148.1	CP002425.1	1031226	1032320	+	ADX85148.1	cds-ADX85148.1	No description	+	CDS	Name match	0	0.00117829	0.00705908	-2.66565	-2.41011
ADX85154.1	CP002425.1	1043939	1046196	-	ADX85154.1	cds-ADX85154.1	No description	-	CDS	Name match	0	6.37923e-11	1.4375e-09	1.34321	1.33423
ADX85157.1	CP002425.1	1047466	1049702	+	ADX85157.1	cds-ADX85157.1	No description	+	CDS	Name match	0	0.000104408	0.000838227	4.08867	3.49901
ADX85159.1	CP002425.1	1049744	1050115	+	ADX85159.1	cds-ADX85159.1	No description	+	CDS	Name match	0	0.00558739	0.0265702	3.62028	2.86968
ADX85181.1	CP002425.1	1070236	1072660	-	ADX85181.1	cds-ADX85181.1	No description	-	CDS	Name match	0	0.00256581	0.0137514	-1.5941	-1.52621
ADX85184.1	CP002425.1	1073403	1076161	-	ADX85184.1	cds-ADX85184.1	No description	-	CDS	Name match	0	4.69366e-06	4.8987e-05	-1.91386	-1.86206
ADX85189.1	CP002425.1	1078962	1081757	+	ADX85189.1	cds-ADX85189.1	No description	+	CDS	Name match	0	2.35099e-06	2.63391e-05	-2.15808	-2.08868
ADX85191.1	CP002425.1	1082103	1085603	-	ADX85191.1	cds-ADX85191.1	No description	-	CDS	Name match	0	1.37058e-08	2.10687e-07	-1.84223	-1.81185
ADX85192.1	CP002425.1	1085723	1086016	+	ADX85192.1	cds-ADX85192.1	No description	+	CDS	Name match	0	1.63886e-25	9.55839e-24	-4.29485	-4.18354
ADX85200.1	CP002425.1	1091138	1092223	+	ADX85200.1	cds-ADX85200.1	No description	+	CDS	Name match	0	1.41108e-06	1.65573e-05	-2.71013	-2.5813
ADX85201.1	CP002425.1	1092311	1092883	+	ADX85201.1	cds-ADX85201.1	No description	+	CDS	Name match	0	0.00389733	0.0195656	-2.01457	-1.87016
ADX85210.1	CP002425.1	1098922	1100072	+	ADX85210.1	cds-ADX85210.1	No description	+	CDS	Name match	0	1.0949e-10	2.35999e-09	-3.40697	-3.26393
ADX85213.1	CP002425.1	1100623	1102657	-	ADX85213.1	cds-ADX85213.1	No description	-	CDS	Name match	0	0.00914014	0.0401883	0.808332	0.796131
ADX85217.1	CP002425.1	1103786	1105027	-	ADX85217.1	cds-ADX85217.1	No description	-	CDS	Name match	0	0.000998367	0.00611037	-1.4773	-1.43136
ADX85223.1	CP002425.1	1110044	1112560	-	ADX85223.1	cds-ADX85223.1	No description	-	CDS	Name match	0	0	0	-3.99754	-3.95621
ADX85225.1	CP002425.1	1113270	1115865	-	ADX85225.1	cds-ADX85225.1	No description	-	CDS	Name match	0	1.02979e-15	3.28585e-14	1.64712	1.63613
ADX85240.1	CP002425.1	1125944	1126741	+	ADX85240.1	cds-ADX85240.1	No description	+	CDS	Name match	0	1.64761e-16	5.44534e-15	-3.2047	-3.12977
ADX85241.1	CP002425.1	1126760	1127539	+	ADX85241.1	cds-ADX85241.1	No description	+	CDS	Name match	0	5.28787e-19	2.18455e-17	-3.16008	-3.09818
ADX85242.1	CP002425.1	1127555	1128673	+	ADX85242.1	cds-ADX85242.1	No description	+	CDS	Name match	0	3.64097e-19	1.53618e-17	-2.86947	-2.8233
ADX85245.1	CP002425.1	1131019	1133108	-	ADX85245.1	cds-ADX85245.1	No description	-	CDS	Name match	0	1.4883e-09	2.58885e-08	-2.08337	-2.0447
ADX85253.1	CP002425.1	1136647	1139175	+	ADX85253.1	cds-ADX85253.1	No description	+	CDS	Name match	0	0.000414968	0.00280847	-1.39987	-1.36567
ADX85258.1	CP002425.1	1141751	1146626	-	ADX85258.1	cds-ADX85258.1	No description	-	CDS	Name match	0	0.00798215	0.0362211	0.591318	0.586673
ADX85266.1	CP002425.1	1148376	1150778	-	ADX85266.1	cds-ADX85266.1	No description	-	CDS	Name match	0	9.04485e-09	1.42349e-07	-1.74791	-1.72253
ADX85267.1	CP002425.1	1150853	1151518	-	ADX85267.1	cds-ADX85267.1	No description	-	CDS	Name match	0	0	2.52234e-44	-5.07001	-4.97172
ADX85270.1	CP002425.1	1153395	1158802	+	ADX85270.1	cds-ADX85270.1	No description	+	CDS	Name match	0	0.00015856	0.00122344	-0.87453	-0.867121
ADX85281.1	CP002425.1	1164429	1166111	+	ADX85281.1	cds-ADX85281.1	No description	+	CDS	Name match	0	5.9264e-06	6.05776e-05	0.687488	0.684971
ADX85282.1	CP002425.1	1166100	1166471	-	ADX85282.1	cds-ADX85282.1	No description	-	CDS	Name match	0	0.006742	0.0316061	1.30737	1.2606
ADX85284.1	CP002425.1	1167397	1167600	-	ADX85284.1	cds-ADX85284.1	No description	-	CDS	Name match	0	0.0113849	0.0478311	-1.95181	-1.78381
ADX85317.1	CP002425.1	1196308	1197015	-	ADX85317.1	cds-ADX85317.1	No description	-	CDS	Name match	0	0.0119342	0.049822	-1.95193	-1.78172
ADX85319.1	CP002425.1	1197695	1198785	+	ADX85319.1	cds-ADX85319.1	No description	+	CDS	Name match	0	0.000323998	0.0022946	-1.34089	-1.31181
ADX85321.1	CP002425.1	1199401	1200711	-	ADX85321.1	cds-ADX85321.1	No description	-	CDS	Name match	0	0.0061002	0.0287332	-1.51166	-1.44191
ADX85334.1	CP002425.1	1209321	1209971	+	ADX85334.1	cds-ADX85334.1	No description	+	CDS	Name match	0	0.000357471	0.002496	-1.41643	-1.38175
ADX85338.1	CP002425.1	1211454	1212179	+	ADX85338.1	cds-ADX85338.1	No description	+	CDS	Name match	0	0.0029673	0.0155255	-0.975925	-0.959424
ADX85339.1	CP002425.1	1212197	1212898	+	ADX85339.1	cds-ADX85339.1	No description	+	CDS	Name match	0	0.00136767	0.00803587	-1.53058	-1.47682
ADX85340.1	CP002425.1	1212901	1214347	+	ADX85340.1	cds-ADX85340.1	No description	+	CDS	Name match	0	2.39569e-06	2.6689e-05	-2.18358	-2.11165
ADX85342.1	CP002425.1	1214350	1215177	+	ADX85342.1	cds-ADX85342.1	No description	+	CDS	Name match	0	0.0016656	0.00935663	-2.08766	-1.95129
ADX85348.1	CP002425.1	1217309	1219519	+	ADX85348.1	cds-ADX85348.1	No description	+	CDS	Name match	0	4.95982e-38	3.93413e-36	-3.14263	-3.11318
ADX85349.1	CP002425.1	1219526	1220254	+	ADX85349.1	cds-ADX85349.1	No description	+	CDS	Name match	0	2.93994e-07	3.71331e-06	-3.35669	-3.14606
ADX85353.1	CP002425.1	1223625	1227313	+	ADX85353.1	cds-ADX85353.1	No description	+	CDS	Name match	0	0.000377377	0.0025984	-1.71775	-1.65624
ADX85355.1	CP002425.1	1227364	1228419	+	ADX85355.1	cds-ADX85355.1	No description	+	CDS	Name match	0	5.20462e-13	1.3761e-11	-4.44753	-4.20302
ADX85356.1	CP002425.1	1228426	1229229	+	ADX85356.1	cds-ADX85356.1	No description	+	CDS	Name match	0	1.37218e-11	3.23932e-10	-3.51502	-3.37182
ADX85358.1	CP002425.1	1229488	1230204	+	ADX85358.1	cds-ADX85358.1	No description	+	CDS	Name match	0	0.000304483	0.00216412	-1.27551	-1.25064
ADX85359.1	CP002425.1	1230241	1230663	+	ADX85359.1	cds-ADX85359.1	No description	+	CDS	Name match	0	0.000929849	0.00576031	-1.42149	-1.38093
ADX85360.1	CP002425.1	1230670	1231143	+	ADX85360.1	cds-ADX85360.1	No description	+	CDS	Name match	0	0.00126964	0.00758342	-1.29087	-1.25869
ADX85361.1	CP002425.1	1231184	1232058	+	ADX85361.1	cds-ADX85361.1	No description	+	CDS	Name match	0	0.00164536	0.00926916	-1.01792	-1.00123
ADX85365.1	CP002425.1	1232667	1233083	+	ADX85365.1	cds-ADX85365.1	No description	+	CDS	Name match	0	4.46576e-05	0.000376834	-2.14509	-2.05494
ADX85366.1	CP002425.1	1233089	1233448	+	ADX85366.1	cds-ADX85366.1	No description	+	CDS	Name match	0	2.05902e-05	0.000193509	-2.54137	-2.40579
ADX85367.1	CP002425.1	1233455	1234174	+	ADX85367.1	cds-ADX85367.1	No description	+	CDS	Name match	0	4.10542e-07	5.08816e-06	-2.46854	-2.37883
ADX85368.1	CP002425.1	1234176	1234715	+	ADX85368.1	cds-ADX85368.1	No description	+	CDS	Name match	0	3.71647e-05	0.000325723	-2.47942	-2.3453
ADX85370.1	CP002425.1	1234892	1235293	+	ADX85370.1	cds-ADX85370.1	No description	+	CDS	Name match	0	3.89227e-05	0.000337047	-2.27278	-2.16779
ADX85371.1	CP002425.1	1235305	1236718	+	ADX85371.1	cds-ADX85371.1	No description	+	CDS	Name match	0	4.10308e-09	6.78033e-08	-1.99281	-1.95701
ADX85374.1	CP002425.1	1236721	1237311	+	ADX85374.1	cds-ADX85374.1	No description	+	CDS	Name match	0	4.15322e-05	0.000356529	-2.36154	-2.24351
ADX85375.1	CP002425.1	1237313	1237957	+	ADX85375.1	cds-ADX85375.1	No description	+	CDS	Name match	0	2.77454e-07	3.54962e-06	-2.71819	-2.60292
ADX85376.1	CP002425.1	1237964	1238440	+	ADX85376.1	cds-ADX85376.1	No description	+	CDS	Name match	0	2.56137e-05	0.000234064	-2.92573	-2.71952
ADX85378.1	CP002425.1	1238893	1240302	+	ADX85378.1	cds-ADX85378.1	No description	+	CDS	Name match	0	5.71223e-07	6.9922e-06	-1.69624	-1.66571
ADX85379.1	CP002425.1	1240305	1240892	+	ADX85379.1	cds-ADX85379.1	No description	+	CDS	Name match	0	6.9744e-05	0.000573869	-2.25911	-2.14913
ADX85388.1	CP002425.1	1245049	1245402	-	ADX85388.1	cds-ADX85388.1	No description	-	CDS	Name match	0	0.000287885	0.00207757	2.87258	2.61247
ADX85424.1	CP002425.1	1276586	1277443	+	ADX85424.1	cds-ADX85424.1	No description	+	CDS	Name match	0	0.000281718	0.00205385	1.72878	1.66848
ADX85441.1	CP002425.1	1293405	1295809	-	ADX85441.1	cds-ADX85441.1	No description	-	CDS	Name match	0	0.00132399	0.00786069	-1.58947	-1.52976
ADX85444.1	CP002425.1	1297026	1301419	-	ADX85444.1	cds-ADX85444.1	No description	-	CDS	Name match	0	3.5128e-09	5.90329e-08	-1.87559	-1.84592
ADX85448.1	CP002425.1	1301431	1302132	-	ADX85448.1	cds-ADX85448.1	No description	-	CDS	Name match	0	0.0027592	0.0144748	-3.84391	-3.10183
ADX85455.1	CP002425.1	1306140	1307150	+	ADX85455.1	cds-ADX85455.1	No description	+	CDS	Name match	0	0.000107122	0.000856541	1.37638	1.34919
ADX85470.1	CP002425.1	1315499	1317019	+	ADX85470.1	cds-ADX85470.1	No description	+	CDS	Name match	0	0.00236781	0.0127246	-0.806459	-0.797511
ADX85474.1	CP002425.1	1319209	1323299	-	ADX85474.1	cds-ADX85474.1	No description	-	CDS	Name match	0	0.00275902	0.0144748	-1.11792	-1.09361
ADX85483.1	CP002425.1	1325853	1328687	-	ADX85483.1	cds-ADX85483.1	No description	-	CDS	Name match	0	2.40393e-05	0.000221721	-1.65447	-1.615
ADX85494.1	CP002425.1	1335474	1338541	+	ADX85494.1	cds-ADX85494.1	No description	+	CDS	Name match	0	9.54404e-08	1.32348e-06	-1.41085	-1.3953
ADX85499.1	CP002425.1	1340571	1342186	-	ADX85499.1	cds-ADX85499.1	No description	-	CDS	Name match	0	0.00483706	0.0236253	0.753406	0.744912
ADX85504.1	CP002425.1	1344362	1348314	-	ADX85504.1	cds-ADX85504.1	No description	-	CDS	Name match	0	8.10116e-08	1.13131e-06	-1.18713	-1.17793
ADX85510.1	CP002425.1	1349284	1351389	+	ADX85510.1	cds-ADX85510.1	No description	+	CDS	Name match	0	1.5125e-14	4.68639e-13	-2.74466	-2.69014
ADX85511.1	CP002425.1	1351378	1353099	-	ADX85511.1	cds-ADX85511.1	No description	-	CDS	Name match	0	0.00155977	0.00893939	-2.30354	-2.12551
ADX85515.1	CP002425.1	1355024	1355940	+	ADX85515.1	cds-ADX85515.1	No description	+	CDS	Name match	0	0.000288115	0.00207757	-1.53796	-1.49512
ADX85517.1	CP002425.1	1356020	1358671	-	ADX85517.1	cds-ADX85517.1	No description	-	CDS	Name match	0	2.08869e-06	2.36678e-05	-1.5944	-1.56622
ADX85521.1	CP002425.1	1361749	1364418	+	ADX85521.1	cds-ADX85521.1	No description	+	CDS	Name match	0	7.014e-08	9.93483e-07	-1.70712	-1.68029
ADX85525.1	CP002425.1	1365755	1367382	-	ADX85525.1	cds-ADX85525.1	No description	-	CDS	Name match	0	0.0104101	0.0444895	-1.48889	-1.41287
ADX85527.1	CP002425.1	1367388	1369519	-	ADX85527.1	cds-ADX85527.1	No description	-	CDS	Name match	0	0.00309079	0.0160867	-1.21587	-1.18398
ADX85531.1	CP002425.1	1371154	1371768	+	ADX85531.1	cds-ADX85531.1	No description	+	CDS	Name match	0	0.000743475	0.00474055	5.60628	4.11513
ADX85532.1	CP002425.1	1372809	1373345	-	ADX85532.1	cds-ADX85532.1	No description	-	CDS	Name match	0	7.06286e-13	1.7956e-11	2.84154	2.77242
ADX85534.1	CP002425.1	1375501	1375836	+	ADX85534.1	cds-ADX85534.1	No description	+	CDS	Name match	0	0.00518506	0.0248958	5.76067	3.42582
ADX85539.1	CP002425.1	1380716	1381096	+	ADX85539.1	cds-ADX85539.1	No description	+	CDS	Name match	0	0.00604345	0.0285337	4.93477	3.41037
ADX85540.1	CP002425.1	1381507	1382164	+	ADX85540.1	cds-ADX85540.1	No description	+	CDS	Name match	0	0.000501754	0.00332768	2.79838	2.53789
ADX85558.1	CP002425.1	1394670	1394825	+	ADX85558.1	cds-ADX85558.1	No description	+	CDS	Name match	0	0.00976323	0.0422718	2.24199	2.00238
ADX85581.1	CP002425.1	1415967	1417152	-	ADX85581.1	cds-ADX85581.1	No description	-	CDS	Name match	0	0.00114141	0.00687969	0.942664	0.930207
ADX85583.1	CP002425.1	1417189	1417527	-	ADX85583.1	cds-ADX85583.1	No description	-	CDS	Name match	0	6.63582e-19	2.58016e-17	1.90544	1.89156
ADX85607.1	CP002425.1	1438389	1438739	+	ADX85607.1	cds-ADX85607.1	No description	+	CDS	Name match	0	7.64016e-10	1.40282e-08	2.91674	2.81615
ADX85612.1	CP002425.1	1441193	1442353	-	ADX85612.1	cds-ADX85612.1	No description	-	CDS	Name match	0	2.86217e-06	3.10147e-05	-3.42831	-3.16483
ADX85614.1	CP002425.1	1442392	1443153	-	ADX85614.1	cds-ADX85614.1	No description	-	CDS	Name match	0	2.80527e-22	1.29369e-20	-5.30903	-5.07806
ADX85619.1	CP002425.1	1446858	1447787	+	ADX85619.1	cds-ADX85619.1	No description	+	CDS	Name match	0	3.33535e-23	1.61317e-21	2.48719	2.46255
ADX85620.1	CP002425.1	1447777	1448079	-	ADX85620.1	cds-ADX85620.1	No description	-	CDS	Name match	0	3.29413e-14	9.46703e-13	3.00938	2.93597
ADX85637.1	CP002425.1	1458911	1459246	+	ADX85637.1	cds-ADX85637.1	No description	+	CDS	Name match	0	5.52112e-43	4.75699e-41	-7.06174	-6.79527
ADX85638.1	CP002425.1	1459229	1460538	-	ADX85638.1	cds-ADX85638.1	No description	-	CDS	Name match	0	0.00351487	0.018057	-1.34292	-1.29913
ADX85645.1	CP002425.1	1463633	1467352	-	ADX85645.1	cds-ADX85645.1	No description	-	CDS	Name match	0	7.18881e-08	1.01102e-06	-2.4476	-2.3699
ADX85646.1	CP002425.1	1467376	1470896	+	ADX85646.1	cds-ADX85646.1	No description	+	CDS	Name match	0	6.05225e-11	1.3795e-09	-1.8136	-1.79166
ADX85651.1	CP002425.1	1472246	1474547	-	ADX85651.1	cds-ADX85651.1	No description	-	CDS	Name match	0	2.87147e-09	4.90873e-08	-2.15068	-2.1067
ADX85656.1	CP002425.1	1475490	1477467	-	ADX85656.1	cds-ADX85656.1	No description	-	CDS	Name match	0	0.00155907	0.00893939	-1.54797	-1.49113
ADX85669.1	CP002425.1	1486644	1489382	+	ADX85669.1	cds-ADX85669.1	No description	+	CDS	Name match	0	0.000752957	0.00477033	1.63115	1.57248
ADX85674.1	CP002425.1	1491473	1493653	-	ADX85674.1	cds-ADX85674.1	No description	-	CDS	Name match	0	1.2333e-05	0.000121071	2.61604	2.4749
ADX85675.1	CP002425.1	1493860	1495053	-	ADX85675.1	cds-ADX85675.1	No description	-	CDS	Name match	0	3.33698e-12	8.27154e-11	-1.0731	-1.06905
ADX85676.1	CP002425.1	1495096	1498785	-	ADX85676.1	cds-ADX85676.1	No description	-	CDS	Name match	0	0	0	-2.51171	-2.50269
ADX85689.1	CP002425.1	1513142	1514017	+	ADX85689.1	cds-ADX85689.1	No description	+	CDS	Name match	0	4.82429e-05	0.000403652	-2.75795	-2.57145
ADX85700.1	CP002425.1	1522914	1524895	-	ADX85700.1	cds-ADX85700.1	No description	-	CDS	Name match	0	0.00939544	0.0409476	-1.63589	-1.53886
ADX85712.1	CP002425.1	1531353	1531861	+	ADX85712.1	cds-ADX85712.1	No description	+	CDS	Name match	0	0.00825256	0.0371928	0.672682	0.665797
ADX85714.1	CP002425.1	1531865	1532799	+	ADX85714.1	cds-ADX85714.1	No description	+	CDS	Name match	0	0.00384231	0.0193383	0.788759	0.779508
ADX85722.1	CP002425.1	1535787	1537456	+	ADX85722.1	cds-ADX85722.1	No description	+	CDS	Name match	0	5.31565e-08	7.63835e-07	-1.35301	-1.3398
ADX85724.1	CP002425.1	1537503	1537823	+	ADX85724.1	cds-ADX85724.1	No description	+	CDS	Name match	0	0.0119206	0.049822	-0.871938	-0.855534
ADX85725.1	CP002425.1	1538048	1540750	+	ADX85725.1	cds-ADX85725.1	No description	+	CDS	Name match	0	0.000271118	0.00198387	-1.61878	-1.56939
ADX85728.1	CP002425.1	1542902	1545268	+	ADX85728.1	cds-ADX85728.1	No description	+	CDS	Name match	0	0.00395028	0.0197813	-1.2676	-1.2297
ADX85730.1	CP002425.1	1546756	1552563	-	ADX85730.1	cds-ADX85730.1	No description	-	CDS	Name match	0	0.00328087	0.0169868	-1.28488	-1.24694
ADX85734.1	CP002425.1	1552855	1556978	-	ADX85734.1	cds-ADX85734.1	No description	-	CDS	Name match	0	4.57608e-06	4.81488e-05	-1.77641	-1.7349
ADX85745.1	CP002425.1	1561343	1561978	-	ADX85745.1	cds-ADX85745.1	No description	-	CDS	Name match	0	0.000103107	0.000831146	-1.28848	-1.26627
ADX85759.1	CP002425.1	1574172	1575212	-	ADX85759.1	cds-ADX85759.1	No description	-	CDS	Name match	0	0.00130741	0.00778557	-1.89177	-1.79311
ADX85760.1	CP002425.1	1575213	1576968	-	ADX85760.1	cds-ADX85760.1	No description	-	CDS	Name match	0	1.12509e-10	2.39898e-09	-1.48531	-1.47286
ADX85775.1	CP002425.1	1587158	1588306	+	ADX85775.1	cds-ADX85775.1	No description	+	CDS	Name match	0	0.0017241	0.0096036	-0.931473	-0.918537
ADX85779.1	CP002425.1	1589237	1590862	+	ADX85779.1	cds-ADX85779.1	No description	+	CDS	Name match	0	0.00440464	0.0217274	1.66857	1.58197
ADX85780.1	CP002425.1	1590859	1592517	-	ADX85780.1	cds-ADX85780.1	No description	-	CDS	Name match	0	1.7325e-23	8.80909e-22	1.61787	1.61113
ADX85790.1	CP002425.1	1599002	1600183	-	ADX85790.1	cds-ADX85790.1	No description	-	CDS	Name match	0	1.04303e-06	1.24598e-05	-3.53231	-3.26751
ADX85791.1	CP002425.1	1600256	1604270	+	ADX85791.1	cds-ADX85791.1	No description	+	CDS	Name match	0	1.11909e-05	0.000110682	1.34782	1.32788
ADX85802.1	CP002425.1	1606991	1608570	+	ADX85802.1	cds-ADX85802.1	No description	+	CDS	Name match	0	4.11283e-08	5.99687e-07	2.09137	2.04395
ADX85822.1	CP002425.1	1625964	1627712	+	ADX85822.1	cds-ADX85822.1	No description	+	CDS	Name match	0	2.37343e-05	0.00021993	-0.909458	-0.902796
ADX85823.1	CP002425.1	1627934	1629213	-	ADX85823.1	cds-ADX85823.1	No description	-	CDS	Name match	0	0.00183658	0.0101165	-2.13715	-1.98888
ADX85825.1	CP002425.1	1629215	1630642	-	ADX85825.1	cds-ADX85825.1	No description	-	CDS	Name match	0	1.38592e-09	2.4321e-08	-2.26801	-2.21852
ADX85826.1	CP002425.1	1630649	1631299	-	ADX85826.1	cds-ADX85826.1	No description	-	CDS	Name match	0	0.000264317	0.00194127	-1.50108	-1.46166
ADX85830.1	CP002425.1	1632224	1634026	-	ADX85830.1	cds-ADX85830.1	No description	-	CDS	Name match	0	0.00786258	0.0357603	-1.6299	-1.53795
ADX85831.1	CP002425.1	1634410	1641866	+	ADX85831.1	cds-ADX85831.1	No description	+	CDS	Name match	0	1.08035e-23	5.63771e-22	-2.38238	-2.36117
ADX85837.1	CP002425.1	1642642	1643085	+	ADX85837.1	cds-ADX85837.1	No description	+	CDS	Name match	0	0.00180542	0.0100004	-1.6148	-1.54879
ADX85839.1	CP002425.1	1643714	1644295	+	ADX85839.1	cds-ADX85839.1	No description	+	CDS	Name match	0	3.8486e-06	4.08117e-05	-2.02867	-1.96828
ADX85840.1	CP002425.1	1644341	1645648	+	ADX85840.1	cds-ADX85840.1	No description	+	CDS	Name match	0	3.17815e-28	2.10076e-26	-2.14993	-2.13696
ADX85841.1	CP002425.1	1645675	1645983	+	ADX85841.1	cds-ADX85841.1	No description	+	CDS	Name match	0	3.14072e-07	3.91701e-06	-2.76381	-2.64182
ADX85870.1	CP002425.1	1672261	1673475	+	ADX85870.1	cds-ADX85870.1	No description	+	CDS	Name match	0	0.0104888	0.0447299	-0.933793	-0.914387
ADX85879.1	CP002425.1	1680981	1681625	-	ADX85879.1	cds-ADX85879.1	No description	-	CDS	Name match	0	0.00194987	0.0106225	-2.71661	-2.4251
ADX85894.1	CP002425.1	1695952	1698261	-	ADX85894.1	cds-ADX85894.1	No description	-	CDS	Name match	0	4.43213e-10	8.61658e-09	-1.47433	-1.46131
ADX85899.1	CP002425.1	1700376	1701665	-	ADX85899.1	cds-ADX85899.1	No description	-	CDS	Name match	0	0.00872072	0.0389486	-1.09289	-1.06346
ADX85903.1	CP002425.1	1703194	1704825	+	ADX85903.1	cds-ADX85903.1	No description	+	CDS	Name match	0	0.00331168	0.0171017	-1.34659	-1.30297
ADX85915.1	CP002425.1	1714412	1715627	-	ADX85915.1	cds-ADX85915.1	No description	-	CDS	Name match	0	0.000359485	0.00250126	-1.57853	-1.53082
ADX85917.1	CP002425.1	1715629	1716687	-	ADX85917.1	cds-ADX85917.1	No description	-	CDS	Name match	0	3.3485e-05	0.000296432	-2.20454	-2.10993
ADX85943.1	CP002425.1	1739804	1740244	+	ADX85943.1	cds-ADX85943.1	No description	+	CDS	Name match	0	0.0112072	0.0471845	-1.96382	-1.79364
ADX85949.1	CP002425.1	1743604	1746231	+	ADX85949.1	cds-ADX85949.1	No description	+	CDS	Name match	0	0.00182275	0.0100683	-1.66183	-1.58997
ADX85952.1	CP002425.1	1748193	1748585	+	ADX85952.1	cds-ADX85952.1	No description	+	CDS	Name match	0	1.48162e-05	0.000144022	-3.92504	-3.49328
ADX85955.1	CP002425.1	1749842	1751047	-	ADX85955.1	cds-ADX85955.1	No description	-	CDS	Name match	0	0.00415096	0.0206818	-1.33405	-1.28955
ADX85959.1	CP002425.1	1754283	1755680	-	ADX85959.1	cds-ADX85959.1	No description	-	CDS	Name match	0	2.84069e-05	0.000254891	-2.81019	-2.62409
ADX85960.1	CP002425.1	1755686	1756369	-	ADX85960.1	cds-ADX85960.1	No description	-	CDS	Name match	0	0.000365292	0.00253277	-2.22967	-2.09947
ADX85962.1	CP002425.1	1757372	1758502	+	ADX85962.1	cds-ADX85962.1	No description	+	CDS	Name match	0	2.67349e-13	7.36323e-12	-2.24813	-2.21478
ADX85963.1	CP002425.1	1758503	1758697	+	ADX85963.1	cds-ADX85963.1	No description	+	CDS	Name match	0	0.000661307	0.00424392	-2.62102	-2.39773
ADX85980.1	CP002425.1	1776362	1776862	+	ADX85980.1	cds-ADX85980.1	No description	+	CDS	Name match	0	0.000852981	0.00533584	-2.31418	-2.15043
ADX85981.1	CP002425.1	1776873	1777800	+	ADX85981.1	cds-ADX85981.1	No description	+	CDS	Name match	0	7.09581e-11	1.58101e-09	-2.49485	-2.43806
ADX85983.1	CP002425.1	1777812	1779821	+	ADX85983.1	cds-ADX85983.1	No description	+	CDS	Name match	0	1.62975e-08	2.46701e-07	-1.49189	-1.47548
ADX85988.1	CP002425.1	1780032	1783991	+	ADX85988.1	cds-ADX85988.1	No description	+	CDS	Name match	0	0.00373671	0.0189028	-0.797764	-0.788251
ADX85995.1	CP002425.1	1786895	1787335	-	ADX85995.1	cds-ADX85995.1	No description	-	CDS	Name match	0	2.44894e-06	2.71299e-05	4.5624	3.99533
ADX86007.1	CP002425.1	1799507	1799896	-	ADX86007.1	cds-ADX86007.1	No description	-	CDS	Name match	0	1.23783e-37	9.44086e-36	2.56418	2.54793
ADX86008.1	CP002425.1	1800145	1800309	+	ADX86008.1	cds-ADX86008.1	No description	+	CDS	Name match	0	0	0	4.50528	4.46954
ADX86009.1	CP002425.1	1800341	1801087	+	ADX86009.1	cds-ADX86009.1	No description	+	CDS	Name match	0	3.52162e-10	7.05391e-09	1.94219	1.91294
ADX86010.1	CP002425.1	1801058	1801252	-	ADX86010.1	cds-ADX86010.1	No description	-	CDS	Name match	0	0.00061732	0.0040268	1.70842	1.64331
ADX86011.1	CP002425.1	1801349	1801540	-	ADX86011.1	cds-ADX86011.1	No description	-	CDS	Name match	0	0.0120069	0.049853	2.73645	2.303
ADX86012.1	CP002425.1	1801546	1802604	-	ADX86012.1	cds-ADX86012.1	No description	-	CDS	Name match	0	0.00367912	0.018659	1.44189	1.38735
ADX86013.1	CP002425.1	1802615	1804384	-	ADX86013.1	cds-ADX86013.1	No description	-	CDS	Name match	0	0.0093892	0.0409476	1.36877	1.31071
ADX86052.1	CP002425.1	1839920	1841706	-	ADX86052.1	cds-ADX86052.1	No description	-	CDS	Name match	0	0.00147498	0.0085523	-1.71495	-1.63914
ADX86059.1	CP002425.1	1844734	1845099	+	ADX86059.1	cds-ADX86059.1	No description	+	CDS	Name match	0	0.00133965	0.00790632	-5.67235	-3.78752
ADX86060.1	CP002425.1	1845096	1847167	-	ADX86060.1	cds-ADX86060.1	No description	-	CDS	Name match	0	0.00874633	0.0389752	-2.00467	-1.83489
ADX86062.1	CP002425.1	1847228	1847548	+	ADX86062.1	cds-ADX86062.1	No description	+	CDS	Name match	0	0.000188403	0.00143143	-5.80678	-4.52668
ADX86067.1	CP002425.1	1851413	1852450	+	ADX86067.1	cds-ADX86067.1	No description	+	CDS	Name match	0	0.00534046	0.0255184	-2.17732	-1.98562
ADX86074.1	CP002425.1	1859630	1860448	+	ADX86074.1	cds-ADX86074.1	No description	+	CDS	Name match	0	0.000762123	0.00481303	-2.49736	-2.29805
ADX86088.1	CP002425.1	1874580	1876589	+	ADX86088.1	cds-ADX86088.1	No description	+	CDS	Name match	0	0.000123315	0.000966538	-2.12345	-2.02508
ADX86089.1	CP002425.1	1876627	1876815	+	ADX86089.1	cds-ADX86089.1	No description	+	CDS	Name match	0	2.89779e-36	2.12827e-34	3.41158	3.37204
ADX86090.1	CP002425.1	1876812	1877192	-	ADX86090.1	cds-ADX86090.1	No description	-	CDS	Name match	0	1.17952e-07	1.60204e-06	2.43119	2.35224
ADX86091.1	CP002425.1	1877217	1878050	-	ADX86091.1	cds-ADX86091.1	No description	-	CDS	Name match	0	0.0010918	0.00662091	1.84914	1.75934
ADX86102.1	CP002425.1	1890417	1892159	+	ADX86102.1	cds-ADX86102.1	No description	+	CDS	Name match	0	9.86547e-18	3.62282e-16	3.99581	3.86296
ADX86107.1	CP002425.1	1895443	1896990	-	ADX86107.1	cds-ADX86107.1	No description	-	CDS	Name match	0	8.87353e-33	6.28436e-31	-3.76074	-3.70232
ADX86109.1	CP002425.1	1897624	1899010	+	ADX86109.1	cds-ADX86109.1	No description	+	CDS	Name match	0	0.00108355	0.00659102	-2.27875	-2.11599
ADX86112.1	CP002425.1	1899561	1900961	+	ADX86112.1	cds-ADX86112.1	No description	+	CDS	Name match	0	8.98373e-10	1.61952e-08	-1.60112	-1.58387
ADX86116.1	CP002425.1	1904722	1906137	+	ADX86116.1	cds-ADX86116.1	No description	+	CDS	Name match	0	0.000239344	0.00177097	-1.27359	-1.24963
ADX86119.1	CP002425.1	1909367	1909852	+	ADX86119.1	cds-ADX86119.1	No description	+	CDS	Name match	0	0	0	6.85497	6.81311
ADX86120.1	CP002425.1	1909873	1910157	-	ADX86120.1	cds-ADX86120.1	No description	-	CDS	Name match	0	3.81913e-09	6.36415e-08	3.42705	3.25227
ADX86123.1	CP002425.1	1912115	1912894	-	ADX86123.1	cds-ADX86123.1	No description	-	CDS	Name match	0	0.00540454	0.0257625	2.18564	1.98985
ADX86127.1	CP002425.1	1915495	1916233	-	ADX86127.1	cds-ADX86127.1	No description	-	CDS	Name match	0	0.00696837	0.0325136	1.49839	1.42811
ADX86129.1	CP002425.1	1916594	1917252	+	ADX86129.1	cds-ADX86129.1	No description	+	CDS	Name match	0	2.89929e-09	4.91393e-08	2.25678	2.20594
ADX86132.1	CP002425.1	1917810	1917992	+	ADX86132.1	cds-ADX86132.1	No description	+	CDS	Name match	0	0.0120422	0.049853	5.4427	3.11093
ADX86145.1	CP002425.1	1928367	1930801	+	ADX86145.1	cds-ADX86145.1	No description	+	CDS	Name match	0	0.00968388	0.04202	-1.56679	-1.48045
ADX86151.1	CP002425.1	1934117	1934425	-	ADX86151.1	cds-ADX86151.1	No description	-	CDS	Name match	0	8.22631e-10	1.49659e-08	5.9301	5.24456
ADX86154.1	CP002425.1	1936733	1937755	+	ADX86154.1	cds-ADX86154.1	No description	+	CDS	Name match	0	1.28131e-09	2.26861e-08	-3.81285	-3.59244
ADX86175.1	CP002425.1	1953362	1955405	+	ADX86175.1	cds-ADX86175.1	No description	+	CDS	Name match	0	0.000469146	0.00312186	-1.81773	-1.74289
ADX86181.1	CP002425.1	1961642	1962763	+	ADX86181.1	cds-ADX86181.1	No description	+	CDS	Name match	0	0	0	-4.26238	-4.20812
ADX86182.1	CP002425.1	1962799	1964133	+	ADX86182.1	cds-ADX86182.1	No description	+	CDS	Name match	0	0.00465897	0.0228681	-1.74893	-1.64884
ADX86183.1	CP002425.1	1964130	1965431	-	ADX86183.1	cds-ADX86183.1	No description	-	CDS	Name match	0	2.03419e-09	3.50765e-08	1.90955	1.87928
ADX86184.1	CP002425.1	1965761	1967185	+	ADX86184.1	cds-ADX86184.1	No description	+	CDS	Name match	0	6.91038e-20	3.04517e-18	-2.88337	-2.83835
ADX86185.1	CP002425.1	1967208	1968092	-	ADX86185.1	cds-ADX86185.1	No description	-	CDS	Name match	0	2.84476e-14	8.41963e-13	-2.60976	-2.56178
ADX86186.1	CP002425.1	1968179	1969615	+	ADX86186.1	cds-ADX86186.1	No description	+	CDS	Name match	0	0	0	-4.44991	-4.41247
ADX86189.1	CP002425.1	1972013	1974272	+	ADX86189.1	cds-ADX86189.1	No description	+	CDS	Name match	0	0.0117309	0.0491805	-1.30328	-1.25004
ADX86195.1	CP002425.1	1975882	1976751	-	ADX86195.1	cds-ADX86195.1	No description	-	CDS	Name match	0	2.82239e-06	3.07517e-05	3.01437	2.82842
ADX86196.1	CP002425.1	1976762	1977037	-	ADX86196.1	cds-ADX86196.1	No description	-	CDS	Name match	0	6.77746e-18	2.53579e-16	4.40011	4.22735
ADX86197.1	CP002425.1	1977258	1978934	+	ADX86197.1	cds-ADX86197.1	No description	+	CDS	Name match	0	3.09635e-27	1.91877e-25	-2.83643	-2.80568
ADX86198.1	CP002425.1	1978965	1980368	+	ADX86198.1	cds-ADX86198.1	No description	+	CDS	Name match	0	1.03073e-08	1.60939e-07	2.29149	2.23441
ADX86199.1	CP002425.1	1980460	1980993	-	ADX86199.1	cds-ADX86199.1	No description	-	CDS	Name match	0	0	0	6.36851	6.29479
ADX86201.1	CP002425.1	1982534	1983259	+	ADX86201.1	cds-ADX86201.1	No description	+	CDS	Name match	0	0.000124372	0.000970981	3.4482	3.06283
ADX86203.1	CP002425.1	1985043	1985783	+	ADX86203.1	cds-ADX86203.1	No description	+	CDS	Name match	0	0.00493368	0.0238622	2.27235	2.05904
ADX86204.1	CP002425.1	1985780	1986442	-	ADX86204.1	cds-ADX86204.1	No description	-	CDS	Name match	0	0.00702413	0.0326968	1.87404	1.74045
ADX86208.1	CP002425.1	1992054	1994717	-	ADX86208.1	cds-ADX86208.1	No description	-	CDS	Name match	0	1.79043e-06	2.05227e-05	-1.67878	-1.64636
ADX86215.1	CP002425.1	1997059	1998925	+	ADX86215.1	cds-ADX86215.1	No description	+	CDS	Name match	0	2.72662e-06	2.98723e-05	-2.07773	-2.01482
ADX86221.1	CP002425.1	2000822	2001487	-	ADX86221.1	cds-ADX86221.1	No description	-	CDS	Name match	0	0.0107125	0.0454878	1.37963	1.31831
ADX86224.1	CP002425.1	2004077	2004683	+	ADX86224.1	cds-ADX86224.1	No description	+	CDS	Name match	0	0	0	4.90854	4.84597
ADX86226.1	CP002425.1	2005848	2006627	-	ADX86226.1	cds-ADX86226.1	No description	-	CDS	Name match	0	0.000195329	0.00147722	4.86736	3.9096
ADX86232.1	CP002425.1	2011444	2012331	-	ADX86232.1	cds-ADX86232.1	No description	-	CDS	Name match	0	3.818e-08	5.60821e-07	-3.30283	-3.12603
ADX86233.1	CP002425.1	2012338	2013195	-	ADX86233.1	cds-ADX86233.1	No description	-	CDS	Name match	0	4.18449e-10	8.21568e-09	-4.43213	-4.11783
ADX86234.1	CP002425.1	2013199	2015094	-	ADX86234.1	cds-ADX86234.1	No description	-	CDS	Name match	0	0	0	-3.44426	-3.4296
ADX86236.1	CP002425.1	2017270	2017428	+	ADX86236.1	cds-ADX86236.1	No description	+	CDS	Name match	0	0.00488175	0.0236767	5.76266	3.44639
ADX86244.1	CP002425.1	2026684	2028852	+	ADX86244.1	cds-ADX86244.1	No description	+	CDS	Name match	0	0	0	-2.69306	-2.68095
ADX86246.1	CP002425.1	2030103	2032184	+	ADX86246.1	cds-ADX86246.1	No description	+	CDS	Name match	0	4.58907e-06	4.81488e-05	-2.19477	-2.11759
ADX86250.1	CP002425.1	2035745	2038504	+	ADX86250.1	cds-ADX86250.1	No description	+	CDS	Name match	0	0.00150542	0.00867802	-1.57594	-1.51644
ADX86253.1	CP002425.1	2038659	2040821	+	ADX86253.1	cds-ADX86253.1	No description	+	CDS	Name match	0	2.69009e-08	4.04125e-07	0.835196	0.832204
ADX86266.1	CP002425.1	2056886	2057502	-	ADX86266.1	cds-ADX86266.1	No description	-	CDS	Name match	0	0.00190673	0.0104161	2.88621	2.53996
ADX86287.1	CP002425.1	2080102	2082273	-	ADX86287.1	cds-ADX86287.1	No description	-	CDS	Name match	0	2.43848e-05	0.000223866	-1.76797	-1.71993
ADX86290.1	CP002425.1	2085645	2088614	+	ADX86290.1	cds-ADX86290.1	No description	+	CDS	Name match	0	0.000457683	0.00306053	-1.91365	-1.8271
ADX86295.1	CP002425.1	2091724	2092824	+	ADX86295.1	cds-ADX86295.1	No description	+	CDS	Name match	0	0.000384427	0.00262868	-1.73797	-1.67415
ADX86297.1	CP002425.1	2094540	2096147	+	ADX86297.1	cds-ADX86297.1	No description	+	CDS	Name match	0	5.76671e-06	5.92507e-05	-1.90854	-1.85621
ADX86298.1	CP002425.1	2096193	2097452	+	ADX86298.1	cds-ADX86298.1	No description	+	CDS	Name match	0	1.23421e-06	1.45681e-05	-2.17968	-2.11189
ADX86302.1	CP002425.1	2100933	2101505	-	ADX86302.1	cds-ADX86302.1	No description	-	CDS	Name match	0	0.000375257	0.0025928	3.60788	3.11048
ADX86307.1	CP002425.1	2105139	2105450	+	ADX86307.1	cds-ADX86307.1	No description	+	CDS	Name match	0	4.61981e-10	8.89425e-09	2.88726	2.79197
ADX86308.1	CP002425.1	2105412	2105930	-	ADX86308.1	cds-ADX86308.1	No description	-	CDS	Name match	0	6.09776e-10	1.15161e-08	2.80669	2.71767
ADX86309.1	CP002425.1	2106195	2107415	+	ADX86309.1	cds-ADX86309.1	No description	+	CDS	Name match	0	0.000627653	0.00406063	1.96854	1.86975
ADX86310.1	CP002425.1	2107378	2108346	-	ADX86310.1	cds-ADX86310.1	No description	-	CDS	Name match	0	0.00170075	0.00952706	-2.22352	-2.05977
ADX86319.1	CP002425.1	2114470	2116842	-	ADX86319.1	cds-ADX86319.1	No description	-	CDS	Name match	0	3.6857e-13	9.87668e-12	-1.59213	-1.58004
ADX86322.1	CP002425.1	2118443	2120393	+	ADX86322.1	cds-ADX86322.1	No description	+	CDS	Name match	0	0.000647862	0.00417114	-0.895216	-0.885501
ADX86324.1	CP002425.1	2120395	2120841	+	ADX86324.1	cds-ADX86324.1	No description	+	CDS	Name match	0	0.0098075	0.042371	-2.09154	-1.89505
ADX86325.1	CP002425.1	2121038	2121478	+	ADX86325.1	cds-ADX86325.1	No description	+	CDS	Name match	0	4.25593e-12	1.04192e-10	3.08862	2.99473
ADX86327.1	CP002425.1	2122357	2124135	-	ADX86327.1	cds-ADX86327.1	No description	-	CDS	Name match	0	0.000911427	0.00566571	2.5125	2.30186
ADX86328.1	CP002425.1	2124201	2124407	+	ADX86328.1	cds-ADX86328.1	No description	+	CDS	Name match	0	1.21197e-07	1.63492e-06	3.47404	3.25306
ADX86333.1	CP002425.1	2127952	2130009	+	ADX86333.1	cds-ADX86333.1	No description	+	CDS	Name match	0	2.86875e-07	3.64663e-06	-2.36143	-2.28461
ADX86342.1	CP002425.1	2138786	2141329	+	ADX86342.1	cds-ADX86342.1	No description	+	CDS	Name match	0	0.000933077	0.00576031	2.88657	2.5763
ADX86345.1	CP002425.1	2141627	2142282	-	ADX86345.1	cds-ADX86345.1	No description	-	CDS	Name match	0	0.00016094	0.00123222	3.38005	3.00181
ADX86360.1	CP002425.1	2156925	2159536	+	ADX86360.1	cds-ADX86360.1	No description	+	CDS	Name match	0	7.88985e-05	0.000638595	-2.95203	-2.7139
ADX86378.1	CP002425.1	2172640	2174360	+	ADX86378.1	cds-ADX86378.1	No description	+	CDS	Name match	0	2.11376e-05	0.000197717	-1.57803	-1.54416
ADX86380.1	CP002425.1	2174367	2175479	+	ADX86380.1	cds-ADX86380.1	No description	+	CDS	Name match	0	0.00187619	0.0102776	-1.63197	-1.56343
ADX86381.1	CP002425.1	2175487	2177222	-	ADX86381.1	cds-ADX86381.1	No description	-	CDS	Name match	0	0.00224958	0.012122	-0.855923	-0.845348
ADX86386.1	CP002425.1	2178897	2179208	+	ADX86386.1	cds-ADX86386.1	No description	+	CDS	Name match	0	0.000195919	0.00147722	3.23633	2.89302
ADX86388.1	CP002425.1	2179892	2181892	+	ADX86388.1	cds-ADX86388.1	No description	+	CDS	Name match	0	6.48628e-18	2.47352e-16	-2.30184	-2.27601
ADX86394.1	CP002425.1	2186245	2187588	+	ADX86394.1	cds-ADX86394.1	No description	+	CDS	Name match	0	5.59609e-13	1.44118e-11	-3.87699	-3.70939
ADX86417.1	CP002425.1	2207642	2207980	-	ADX86417.1	cds-ADX86417.1	No description	-	CDS	Name match	0	2.39901e-23	1.18931e-21	6.57221	6.17882
ADX86418.1	CP002425.1	2208187	2209440	-	ADX86418.1	cds-ADX86418.1	No description	-	CDS	Name match	0	0.00818342	0.0369652	2.26952	2.03089
ADX86421.1	CP002425.1	2211258	2212298	-	ADX86421.1	cds-ADX86421.1	No description	-	CDS	Name match	0	0.00034058	0.00239493	-1.6221	-1.57084
ADX86422.1	CP002425.1	2212389	2213738	-	ADX86422.1	cds-ADX86422.1	No description	-	CDS	Name match	0	2.94374e-06	3.17252e-05	-3.27887	-3.04524
ADX86423.1	CP002425.1	2213741	2214366	-	ADX86423.1	cds-ADX86423.1	No description	-	CDS	Name match	0	0.00463855	0.0228244	-3.699	-2.96034
ADX86427.1	CP002425.1	2217058	2218455	+	ADX86427.1	cds-ADX86427.1	No description	+	CDS	Name match	0	0.00145338	0.00847662	1.24714	1.2174
ADX86428.1	CP002425.1	2218458	2221329	-	ADX86428.1	cds-ADX86428.1	No description	-	CDS	Name match	0	0.0036742	0.018659	-0.630421	-0.625724
ADX86439.1	CP002425.1	2230051	2231028	+	ADX86439.1	cds-ADX86439.1	No description	+	CDS	Name match	0	0.00205249	0.0110901	2.34609	2.14787
ADX86453.1	CP002425.1	2243131	2245169	+	ADX86453.1	cds-ADX86453.1	No description	+	CDS	Name match	0	4.30528e-05	0.00036641	1.94717	1.87947
ADX86463.1	CP002425.1	2252926	2253861	-	ADX86463.1	cds-ADX86463.1	No description	-	CDS	Name match	0	0.0105591	0.0449327	4.7287	3.19409
ADX86483.1	CP002425.1	2273673	2276029	+	ADX86483.1	cds-ADX86483.1	No description	+	CDS	Name match	0	0.00364481	0.0185801	1.48498	1.42563
ADX86488.1	CP002425.1	2279120	2279398	+	ADX86488.1	cds-ADX86488.1	No description	+	CDS	Name match	0	1.47586e-06	1.72155e-05	4.6533	4.08362
ADX86490.1	CP002425.1	2280611	2281693	+	ADX86490.1	cds-ADX86490.1	No description	+	CDS	Name match	0	0.00137001	0.00803587	1.60972	1.54739
ADX86495.1	CP002425.1	2285010	2285369	+	ADX86495.1	cds-ADX86495.1	No description	+	CDS	Name match	0	6.87729e-09	1.12708e-07	2.71441	2.62293
ADX86506.1	CP002425.1	2294842	2296674	+	ADX86506.1	cds-ADX86506.1	No description	+	CDS	Name match	0	3.48047e-06	3.71063e-05	-1.68774	-1.65291
ADX86507.1	CP002425.1	2296677	2298148	+	ADX86507.1	cds-ADX86507.1	No description	+	CDS	Name match	0	0.0074073	0.0340016	-1.03925	-1.0149
ADX86516.1	CP002425.1	2305802	2306116	+	ADX86516.1	cds-ADX86516.1	No description	+	CDS	Name match	0	6.74691e-05	0.000557464	2.18572	2.08547
ADX86521.1	CP002425.1	2311861	2313066	+	ADX86521.1	cds-ADX86521.1	No description	+	CDS	Name match	0	0.000115876	0.000922823	2.52501	2.36375
ADX86529.1	CP002425.1	2322907	2324166	+	ADX86529.1	cds-ADX86529.1	No description	+	CDS	Name match	0	0.00162915	0.00925674	-2.91812	-2.57504
ADX86534.1	CP002425.1	2329234	2330670	-	ADX86534.1	cds-ADX86534.1	No description	-	CDS	Name match	0	1.64814e-13	4.66894e-12	-3.14405	-3.05606
ADX86541.1	CP002425.1	2335936	2337645	-	ADX86541.1	cds-ADX86541.1	No description	-	CDS	Name match	0	0.0100509	0.0431407	-1.36606	-1.30745
ADX86543.1	CP002425.1	2338198	2339492	+	ADX86543.1	cds-ADX86543.1	No description	+	CDS	Name match	0	0.00170943	0.00954873	2.61455	2.35359
ADX86555.1	CP002425.1	2349889	2350257	-	ADX86555.1	cds-ADX86555.1	No description	-	CDS	Name match	0	0.000399872	0.0027249	2.22701	2.09529
ADX86556.1	CP002425.1	2350398	2351759	-	ADX86556.1	cds-ADX86556.1	No description	-	CDS	Name match	0	0	0	6.31403	6.1506
ADX86557.1	CP002425.1	2351773	2351967	-	ADX86557.1	cds-ADX86557.1	No description	-	CDS	Name match	0	5.67288e-10	1.08166e-08	9.33795	7.01168
ADX86558.1	CP002425.1	2352063	2352410	+	ADX86558.1	cds-ADX86558.1	No description	+	CDS	Name match	0	0.00758814	0.0345915	2.02583	1.85595
ADX86577.1	CP002425.1	2368114	2370468	-	ADX86577.1	cds-ADX86577.1	No description	-	CDS	Name match	0	0.000938266	0.00576031	-2.57326	-2.34957
ADX86578.1	CP002425.1	2372524	2375522	-	ADX86578.1	cds-ADX86578.1	No description	-	CDS	Name match	0	0.00270161	0.0142861	1.63936	1.56469
ADX86600.1	CP002425.1	2391485	2393891	+	ADX86600.1	cds-ADX86600.1	No description	+	CDS	Name match	0	3.79903e-11	8.75985e-10	1.9675	1.94013
ADX86602.1	CP002425.1	2393972	2394409	-	ADX86602.1	cds-ADX86602.1	No description	-	CDS	Name match	0	1.12189e-05	0.000110682	0.990512	0.982543
ADX86605.1	CP002425.1	2396375	2396797	-	ADX86605.1	cds-ADX86605.1	No description	-	CDS	Name match	0	0.000553846	0.00362467	1.70287	1.63938
ADX86606.1	CP002425.1	2396941	2399127	-	ADX86606.1	cds-ADX86606.1	No description	-	CDS	Name match	0	0	0	3.29913	3.2894
ADX86609.1	CP002425.1	2399210	2399990	-	ADX86609.1	cds-ADX86609.1	No description	-	CDS	Name match	0	8.56206e-40	7.0744e-38	2.83818	2.81747
ADX86611.1	CP002425.1	2400122	2402859	-	ADX86611.1	cds-ADX86611.1	No description	-	CDS	Name match	0	3.68875e-29	2.52235e-27	1.92438	1.91539
ADX86613.1	CP002425.1	2402860	2403708	-	ADX86613.1	cds-ADX86613.1	No description	-	CDS	Name match	0	0	0	2.57162	2.55925
ADX86616.1	CP002425.1	2405915	2406151	+	ADX86616.1	cds-ADX86616.1	No description	+	CDS	Name match	0	0.00730691	0.0336967	1.79562	1.67588
ADX86617.1	CP002425.1	2406148	2406501	-	ADX86617.1	cds-ADX86617.1	No description	-	CDS	Name match	0	0.00436585	0.0215897	1.18786	1.15586
ADX86618.1	CP002425.1	2406571	2407695	-	ADX86618.1	cds-ADX86618.1	No description	-	CDS	Name match	0	0.00734895	0.033812	0.603723	0.598883
ADX86621.1	CP002425.1	2409250	2409495	-	ADX86621.1	cds-ADX86621.1	No description	-	CDS	Name match	0	0.000790527	0.00497656	0.869834	0.860625
ADX86623.1	CP002425.1	2410071	2411761	-	ADX86623.1	cds-ADX86623.1	No description	-	CDS	Name match	0	3.837e-05	0.000333718	-2.31936	-2.20826
ADX86625.1	CP002425.1	2411768	2412931	-	ADX86625.1	cds-ADX86625.1	No description	-	CDS	Name match	0	1.03404e-05	0.000103561	-2.4882	-2.36879
ADX86626.1	CP002425.1	2412993	2414526	+	ADX86626.1	cds-ADX86626.1	No description	+	CDS	Name match	0	0.000207173	0.00155028	-2.67702	-2.47427
ADX86629.1	CP002425.1	2415005	2416015	+	ADX86629.1	cds-ADX86629.1	No description	+	CDS	Name match	0	0.00509196	0.0245081	-2.38922	-2.14385
ADX86631.1	CP002425.1	2417146	2419332	+	ADX86631.1	cds-ADX86631.1	No description	+	CDS	Name match	0	1.30441e-27	8.344e-26	-2.48376	-2.46334
ADX86632.1	CP002425.1	2419423	2421343	+	ADX86632.1	cds-ADX86632.1	No description	+	CDS	Name match	0	0.00113218	0.00684486	-1.52731	-1.4756
ADX86634.1	CP002425.1	2421353	2423631	+	ADX86634.1	cds-ADX86634.1	No description	+	CDS	Name match	0	0.00935583	0.0409476	-1.30275	-1.25262
ADX86639.1	CP002425.1	2425285	2425785	+	ADX86639.1	cds-ADX86639.1	No description	+	CDS	Name match	0	2.02274e-26	1.21548e-24	5.35684	5.15498
ADX86640.1	CP002425.1	2425841	2427699	+	ADX86640.1	cds-ADX86640.1	No description	+	CDS	Name match	0	5.37573e-13	1.40264e-11	3.0482	2.96423
ADX86646.1	CP002425.1	2432456	2432830	-	ADX86646.1	cds-ADX86646.1	No description	-	CDS	Name match	0	4.22816e-05	0.000361398	1.60059	1.56254
ADX86648.1	CP002425.1	2434475	2434669	-	ADX86648.1	cds-ADX86648.1	No description	-	CDS	Name match	0	1.62726e-07	2.13699e-06	6.08022	5.15327
ADX86655.1	CP002425.1	2442770	2443126	+	ADX86655.1	cds-ADX86655.1	No description	+	CDS	Name match	0	0.000410539	0.00278801	-2.69098	-2.46622
ADX86656.1	CP002425.1	2443116	2443607	-	ADX86656.1	cds-ADX86656.1	No description	-	CDS	Name match	0	0.00718886	0.0332296	-1.76028	-1.64803
ADX86657.1	CP002425.1	2443788	2445363	+	ADX86657.1	cds-ADX86657.1	No description	+	CDS	Name match	0	0.00380213	0.0191848	2.31553	2.10219
ADX86662.1	CP002425.1	2447635	2448003	-	ADX86662.1	cds-ADX86662.1	No description	-	CDS	Name match	0	7.68884e-06	7.77906e-05	2.71024	2.56081
ADX86667.1	CP002425.1	2451781	2452788	+	ADX86667.1	cds-ADX86667.1	No description	+	CDS	Name match	0	1.69838e-05	0.000163489	1.10659	1.09502
ADX86681.1	CP002425.1	2463827	2464894	-	ADX86681.1	cds-ADX86681.1	No description	-	CDS	Name match	0	9.10003e-06	9.16008e-05	2.06999	2.0007
ADX86692.1	CP002425.1	2474729	2478655	-	ADX86692.1	cds-ADX86692.1	No description	-	CDS	Name match	0	7.62168e-09	1.23884e-07	-2.08531	-2.04295
ADX86694.1	CP002425.1	2479280	2479582	+	ADX86694.1	cds-ADX86694.1	No description	+	CDS	Name match	0	0.000752218	0.00477033	2.4088	2.22831
ADX86695.1	CP002425.1	2479579	2481078	-	ADX86695.1	cds-ADX86695.1	No description	-	CDS	Name match	0	8.04677e-09	1.28683e-07	2.44091	2.37321
ADX86696.1	CP002425.1	2481083	2484095	-	ADX86696.1	cds-ADX86696.1	No description	-	CDS	Name match	0	0.00562932	0.0267056	1.90889	1.7749
ADX86698.1	CP002425.1	2484098	2484667	-	ADX86698.1	cds-ADX86698.1	No description	-	CDS	Name match	0	3.72865e-05	0.000325723	2.86083	2.65868
ADX86699.1	CP002425.1	2484838	2485269	-	ADX86699.1	cds-ADX86699.1	No description	-	CDS	Name match	0	0	1.4013e-45	4.38617	4.32338
ADX86703.1	CP002425.1	2488398	2488829	+	ADX86703.1	cds-ADX86703.1	No description	+	CDS	Name match	0	4.79984e-05	0.000403308	5.14046	4.19377
ADX86704.1	CP002425.1	2488942	2489307	+	ADX86704.1	cds-ADX86704.1	No description	+	CDS	Name match	0	9.2896e-10	1.65957e-08	2.95845	2.85228
ADX86705.1	CP002425.1	2489340	2491529	+	ADX86705.1	cds-ADX86705.1	No description	+	CDS	Name match	0	1.61512e-07	2.13519e-06	1.59451	1.5713
ADX86706.1	CP002425.1	2491623	2492030	+	ADX86706.1	cds-ADX86706.1	No description	+	CDS	Name match	0	1.34679e-07	1.79241e-06	4.58097	4.10928
ADX86707.1	CP002425.1	2492020	2492418	-	ADX86707.1	cds-ADX86707.1	No description	-	CDS	Name match	0	2.58494e-13	7.21962e-12	6.05775	5.51329
ADX86708.1	CP002425.1	2492724	2495075	+	ADX86708.1	cds-ADX86708.1	No description	+	CDS	Name match	0	0.00116345	0.00699128	-1.95451	-1.84813
ADX86717.1	CP002425.1	2500916	2503918	-	ADX86717.1	cds-ADX86717.1	No description	-	CDS	Name match	0	3.20189e-14	9.33728e-13	-2.2946	-2.26168
ADX86738.1	CP002425.1	2518136	2521372	-	ADX86738.1	cds-ADX86738.1	No description	-	CDS	Name match	0	0.00163952	0.00926916	-1.54335	-1.48651
ADX86739.1	CP002425.1	2521591	2522829	+	ADX86739.1	cds-ADX86739.1	No description	+	CDS	Name match	0	0.00919803	0.0403533	-1.07776	-1.04913

[truncated: 5 more sheets: UBP45 vs UBP55, UBP45 vs Vec45, UBP45 vs Vec55, UBP55 vs Vec45, UBP55 vs Vec55]
