# Supplementary material for: An archaeal nucleoid-associated protein binds an essential motif in DNA replication origins
Source: Nat Commun. 2025 Jun 5;16:5230. doi: 10.1038/s41467-025-60618-3 (PMC12141716; doi:10.1038/s41467-025-60618-3)
Supplement: Supplementary file 6 — Source data [file 41467_2025_60618_MOESM6_ESM.xlsx]

## Sheet: 2B
	Figure 2B													Figure 2B
	Replicate_1													Replicate_2

## Sheet:  2C
		Fig 2C_Replicate_1										Fig 2C_Replicate_2
		EMSA

## Sheet: 2D
	Fig 2D_Replicate_1									Fig 2D_Replicate_2											Fig 2D_Replicate_3

## Sheet: 2E
Fig 2E_Replicate_1										Fig 2E_Replicate_2														Fig 2E_Replicate_3
Duplex denaturation assay

## Sheet: 2F
	Figure2F
	DNaseI footprinting

## Sheet: 2G
	Fig2G
	DNaseI Footprinting

## Sheet: 4A
	Figure4A
	Yeast 2-Hybrid

## Sheet: 4C
Figure 4C
Yeast 2-Hybrid

## Sheet: 4D
	Figure 4D
	Yeast 2-Hybrid

## Sheet: 4E
	Figure4E												Figure4E
	Pull down assay												Pull down assay
	coomaisse												Western Blot

[truncated: 9 more sheets: 4F, 4G, 5A, 5B, 1C, ED_2C, ED_2D, ED_2E, ED_4]
